# Supplementary material for: High red blood cell distribution width attenuates the effectiveness of Immune checkpoint inhibitor therapy: An exploratory study using a clinical data warehouse
Source: PLoS One. 2024 Aug 1;19(8):e0299760. doi: 10.1371/journal.pone.0299760 (PMC11293676; doi:10.1371/journal.pone.0299760)
Supplement: S1 Table — RBC; Red Blood Cell count, Hb; Hemoglobin, Hct; Hematocrit, MCV; Mean Corpuscular Volume, MCH; Mean Corpuscular Hemoglobin, MCHC; Mean Corpuscular Hemoglobin Concentration, RDW; Red Cell Distribution Width, WBC; White Blood Cell count, Neu%; Neutrophil percentage, Neu_seg; Segmented Neutrophils, Neu_stab; Stab Neutrophils, Neu_count; Neutrophil count, Eo%; Eosinophil percentage, Eo_count; Eosinophil count, Baso%; Basophil percentage, Baso_count; Basophil count, Mono%; Monocyte percentage, Mono_count; Monocyte count, Lym%; Lymphocyte percentage, Lym_count; Lymphocyte count, PLT; Platelet count, MPV; Mean Platelet Volume, T-Pro; Total Protein, Alb; Albumin, AST; Aspartate Aminotransferase, ALT; Alanine Aminotransferase, ALP; Alkaline Phosphatase, G-GTP; Gamma-Glutamyl Transferase, T-Bil; Total Bilirubin, CK; Creatine Kinase, LDH; Lactate Dehydrogenase, BUN; Blood Urea Nitrogen, Cre; Creatinine, eGFR; Estimated Glomerular Filtration Rate, Na; Sodium, K; Potassium, Cl; Chloride, Ca; Calcium, CRP; C-Reactive Protein. (XLSX) [file pone.0299760.s001.xlsx]

## Sheet: Exprolation part
age	sex	department	RBC	Hb	Hct	MCV	MCH	MCHC	RDW	WBC	Neu%	Neu_seg	Neu_stab	Neu_count	Eo%	Eo_count	Baso%	Baso_count	Mono%	Mono_count	Lym%	Lym_count	PLT	MPV	T-Pro	Alb	AST	ALT	ALP	G-GTP	T-Bil	CK	LDH	BUN	Cre	eGFR	Na	K	Cl	Ca	CRP	max_dose	group
76	female	Breast Surgery	3.65	11	32.3	88.4	30.1	34	13	3.1	69.5			2.155	5.7	3.9615	0.6	0.0186			15.8	0.4898	134	6.3	6.4	3.8	17	11	82	33		88	193	16	0.84	50.1	143	3.8	109	8.8	0.15	3	exclusion
70	male	Clinical Oncology	3.3	10.4	31.5	95.3	31.5	33.1	13.6	10.3		74		7.6	0.5	0	0	0			9	0.927	574	5.6	6.2	2.9	20	13	84	38	0.2	11	131	13	0.46	134	125	4		8.6	1.2	1	Early-discontinuation group
68	male	Clinical Oncology	3.7	9.6	31.4	84.8	26	30.7	22.5	4.1	52.7			2.2	2.9	1.5283	4.6	0.1886			27	1.107	320	8.4	5.1	2.9	51	11	96	49	0.5	43	235	19	0.76	78	141	4.4		9.1	0.02	2	Early-discontinuation group
63	female	Clinical Oncology	3.09	9	27.9	90.1	29	32.1	15.5	25.3		80.5	0.5	20.5	2	0	0.5	0.1265			11	2.783	518	7.1	6.4	2	15	8	100	18	0.6	8	136	11	0.36	133.5	140	4.2		9.8	10.43	1	Early-discontinuation group
78	male	Clinical Oncology	3.81	12.3	35.7	93.8	32.2	34.4	14.4	5.9	76.9			4.5	1.6	1.2304	0.3	0.0177			9.1	0.5369	226	7.2	6.8	3.7	14	16	44	15	0.5	238	176	13	0.93	60.2	137	4		9.1	0.05	2	Early-discontinuation group
67	male	Clinical Oncology	4.28	13.8	42	98.2	32.1	32.7	13.1	5.4	52.6			2.8	2.9	1.5254	0.6	0.0324			34.4	1.8576	152	7.4		4.2	25	24	46.3333	23	0.4	87	180	22	0.88	66.8	143	5	107	9.3	0.04	1	Early-discontinuation group
59	male	Clinical Oncology	3.93	12.3	36.4	92.8	31.4	33.9	16	10.2		78	1	8.1	5	0	1.5	0.153			6	0.612	313	6.4	6.9	3.2	28	20	259	87	0.3	36	154	10	0.56	113.5	127	4	89	9.5	1.48	2	Early-discontinuation group
78	male	Clinical Oncology	3.56	11.7	34.6	97.3	33	33.9	13.1	8.4	81.9			6.9	0.6	0.4914	0.2	0.0168			8.6	0.7224	298	7.6	7.1	4.1	20	21	102	97	0.3	28	142	17	0.8	70.9	134	4.3	96	9.4	1.7	2	Early-discontinuation group
51	male	Clinical Oncology	3.94	11.4	35.4	89.7	28.9	32.3	13.6	6.5	85.4			5.6	0.5	0.427	0.3	0.0195			6	0.39	498	6	8.3	3.6	16	27	116	18	0.3	35	153	18	0.48	140.1	138	4.1		9.7	9.1	2	Early-discontinuation group
65	male	Clinical Oncology	3.1	9.1	28.1	90.7	29.5	32.5	13.4	4.7	84.9			4	0.8	0.6792	0.5	0.0235			5.8	0.2726	196	7.7	6.6	3.5	15	8	66.3333		0.5	70	145	29	1.11	52.2	143	3.8		8.5	1.62	9	Sustained-treatment group
77	male	Clinical Oncology	3.18	11.1	33.2	104.6	34.8	33.3	14.6	6.1	78.2			4.8	3.2	2.5024	0.7	0.0427			9.9	0.6039	257	6.8	6.9	4	29	25	71.3333		0.8	113	192	22	0.78	73.2	134	3.9		8.8	1.23	18	Sustained-treatment group
63	male	Clinical Oncology	4.68	15.5	46.7	99.9	33.1	33.2	13.8	8.3	52.2			4.3	6.2	3.2364	1	0.083			31.5	2.6145	305	9.6	6.7	3.7	23	17	60	53	0.4	116	216	10	0.78	77.5	142	4.3		9.3	1.45	7	Sustained-treatment group
55	female	Clinical Oncology	2.98	9.3	27.8	93.3	31.3	33.5	14.9	7.1	80.1			5.7	1.1	0.8811	0.6	0.0426			12.4	0.8804	258	7.4	6.2	3.8	23	11	120	69	0.3	59	225	13	0.5	96.9	141	4.3	103	9	0.26	5	Sustained-treatment group
52	female	Clinical Oncology	4.62	14.3	42.9	93	30.9	33.2	13.8	4.8	67.5			3.2	1.6	1.08	0.7	0.0336			22.8	1.0944	318	8	7.4	4.1	36	37	251.667	179	0.5	73	155	13	0.56	87	141	3.9		9.6	0.06	12	Sustained-treatment group
71	male	Clinical Oncology	3.94	11.3	36.1	91.7	28.7	31.3	15.4	5.5	53.7			3	0.8	0.4296	0.9	0.0495			37.6	2.068	328	8.1	7.1	3.8	29	22	71	20	0.5	77	192	19	1.16	48.5	142	5.3		8.9	0.03	14	Sustained-treatment group
56	female	Clinical Oncology	3.1	9.8	29.1	94.1	31.5	33.5	18.6	4.4		71.5	0.5	3.2	3.5	0	0.5	0.022			13.5	0.594	286	6.4	6.1	3.1	16	15	253.667	263	0.4	23	149	12	0.75	61.9	141	4.1		8.8	10.71	20	Sustained-treatment group
77	male	Clinical Oncology	3.76	10.5	33	87.8	28	31.9	13.2	17	85.1			14.5	1.2	1.0212	0.3	0.051			6.4	1.088	348	8.1	7.5	3.1	29	28	73.6667		0.3	51	171	19	0.53	111.7	133	5.4		9.2	4.48	21	Sustained-treatment group
57	male	Clinical Oncology	4.14	12.9	39.6	95.8	31.1	32.5	14.1	4.3	77.3			3.3	2.1	1.6233	0.6	0.0258			11.6	0.4988	294	6.4		3.8	22	10	60.6667	15		177	206	15	0.9	68.2	137	4.4	100	9.3	0.18	21	Sustained-treatment group
54	male	Clinical Oncology	4.43	13.9	41.9	94.6	31.5	33.3	12.9	3.6	65.4			2.4	4.6	3.0084	1.1	0.0396			21.3	0.7668	153	8.3		4.1	12	5	97	12	0.6	61	107	18	0.87	71.9	140	4.4	104	9.2	0.68	6	Sustained-treatment group
62	male	Clinical Oncology	4.24	12.2	37.6	88.6	28.9	32.6	15.3	8.6		81.5		7	2.5	0	0.5	0.043			9.5	0.817	426	6.7	7.1	4.3	17	9	62	61	0.5	28	162	23	1.01	58.7	136	4.9		10.1	1.31	7	Sustained-treatment group
80	male	Clinical Oncology	4.44	14.5	44.2	99.4	32.7	32.9	13.5	5.9	66.3			3.9	1.2	0.7956	0.7	0.0413			22.2	1.3098	207	8.1	7.3	4.1	50	22	64		0.8	159	215	27	1.22	44.4	139	4.7		9.2	0.16	14	Sustained-treatment group
55	female	Clinical Oncology	4.32	11.9	37.2	86.1	27.6	32	15.4	5.4	76.5			4.1	1.9	1.4535	1.2	0.0648			11.1	0.5994	316	7.2	7	4.1	13	7	73.3333	12	0.4	119	197	19	0.7	67.1	139	4.7		9.4	0.42	11	Sustained-treatment group
70	male	Clinical Oncology	3.99	12.7	38	95.1	31.7	33.3	13.6	4.7	50.9			2.4	3.3	1.6797	0.7	0.0329			35.5	1.6685	156	7.8	7.1	4.1	28	20	73	13	0.9	138	258	21	1.15	49.2	138	4.5		9.4	0.83	11	Sustained-treatment group
76	male	Clinical Oncology	3.96	12.5	37.4	94.5	31.6	33.5	12.7	4.8	65.9			3.2	2	1.318	0.9	0.0432			22.9	1.0992	210	6	7.1	4.2	27	17	75		0.4	66	127	23	1.09	50.9	137	4.4		9.3	0.04	13	Sustained-treatment group
75	male	Clinical Oncology	4.58	14.2	43.9	95.7	30.9	32.3	14.3	5.6	72.1			4	0.2	0.1442	0.5	0.028			18.9	1.0584	256	7	7.3	4	19	11	92	11	0.7	109	205	21	1.14	48.7	139	4.1		8.7	0.03	12	Sustained-treatment group
72	male	Clinical Oncology	4	10.8	34.8	86.8	27	31.1	15.1	5.7	70.1			4	0.9	0.6309	0.4	0.0228			22.1	1.2597	393	7.6		3.7	21	12	107	28	0.3	138	284	15	0.68	86.7	141	4.4	104	9	0.23	7	Sustained-treatment group
82	female	Clinical Oncology	3.89	12.5	37.5	96.4	32	33.2	12.5	7.2	62.3			4.5	0.4	0.2492	0.4	0.0288			30.9	2.2248	210	8.8	7.1	4.3	22	16	58	16	0.9	178	240	20	1.01	40	144	4.1		9.3	0.02	8	Sustained-treatment group
75	male	Clinical Oncology	3.5	11.8	34.5	98.7	33.8	34.2	12.5	3.8	59.4			2.3	1.3	0.7722	1.1	0.0418			31.2	1.1856	189	6.5	7	4.4	18	11	59.3333		0.6		174	8	1.09	51.1	132	4.6		9.3	0.12	15	Sustained-treatment group
47	female	Clinical Oncology	3.74	10.4	32.3	86.5	27.9	32.3	19.3	4.8	73.2			3.5	1.9	1.3908	0.4	0.0192			17.3	0.8304	304	7.1	7.4	3.5	27	24	83.3333		0.4	54	154	12	0.54	93.2	140	3.9		9.2	0.77	37	Sustained-treatment group
54	female	Clinical Oncology	2.64	9.9	30.3	114.5	37.6	32.8	17.2	3.6	69.6			2.5	3.3	2.2968	1.2	0.0432			16.9	0.6084	312	6.4	7.8	4.6	16	8	90	28	0.5	41	192	16	0.62	77	138	4.2		9.8	0.5	6	Sustained-treatment group
74	male	Clinical Oncology	4.52	13.8	42.3	93.5	30.5	32.6	15.9	7.3	63.3			4.6	1.7	1.0761	1.2	0.0876			24.7	1.8031	246	6.8	7.8	4	21	16	74.3333	14	0.6	52	153	14	0.69	84.7	139	4.4		9.5	0.19	7	Sustained-treatment group
82	female	Clinical Oncology	2.81	8.1	25	88.8	28.9	32.5	17.4	9.4	84.9			8	0.4	0.3396	0.6	0.0564			9.4	0.8836	711	6.2	6.3	2.1	39	24	121	27	0.3	17	263	19	0.52	82.8	137	3.4		9.3	19.05	5	Sustained-treatment group
88	male	Clinical Oncology	3.92	12.3	36.6	93.4	31.3	33.6	14.3	4.2	79.1			3.3	0.2	0.1582	0.6	0.0252			11.6	0.4872	205	6.3	7	4.2	18	12	84	21	0.7	97	220	13	0.74	74.6	133	4.1		9	0.02	5	Sustained-treatment group
82	male	Clinical Oncology	3.93	12.5	37.9	96.4	31.9	33.1	14.6	4.3	59.9			2.6	1.2	0.7188	0.4	0.0172			25.2	1.0836	231	6.6	6.7	3.6	19	16	79		0.5		133	12	0.79	70.9	134	4.5		9.3	0.03	9	Sustained-treatment group
68	male	Clinical Oncology	4.05	13.6	41.3	101.9	33.7	33.1	13.1	6.7	71.2			4.8	1.3	0.9256	0.6	0.0402			14.5	0.9715	321	7.3	6.7	3.5	19	13	63		0.3	69	185	20	0.66	91.1	141	4.6		9.3	1.96	6	Sustained-treatment group
65	female	Clinical Oncology	4.04	12.9	39.2	97	31.8	32.8	13	4.4	61.1			2.7	1.7	1.0387	1.3	0.0572			28.1	1.2364	205	8.2	7	4.5	15	10	78	14	0.8	121	196	13	0.56	81.6	143	4		9.4	0.02	8	Sustained-treatment group
84	male	Clinical Oncology	4.58	14.5	43.3	94.4	31.6	33.5	14.5	10.8	83.1			9	0.7	0.5817	0.3	0.0324			9	0.972	249	7.1	6.7	4	15	9	63	24	0.7	38	150	18	0.89	61.8	133	4.9		8.9	0.14	4	exclusion
71	male	Clinical Oncology	4.72	15.8	46.5	98.7	33.6	34	13.9	4.7	71.2			3.3	1.7	1.2104	0.8	0.0376			15.2	0.7144	213	9	6.7	3.6	20	13	66	21	0.5	150	209	19	0.73	80.5	141	4.1		9.3	0.23	4	exclusion
69	male	Clinical Oncology	4.66	13.2	40	85.9	28.4	33	13	7.4	67.9			5	0.4	0.2716	0.7	0.0518			20.8	1.5392	297	7.9	7.5	3.7	28	24	92	29	0.6	105	204	13	0.77	76.6	143	3.9		9.5	4	4	exclusion
67	male	Clinical Oncology	4.78	14.2	43.5	91.1	29.8	32.7	13.6	6.2	79.8			4.9	2.4	1.9152	0.7	0.0434			9.1	0.5642	343	6.2	7	4	15	18	114	69	0.5		146	15	1.05	55	140	4.7	104	9.1	3.98	4	exclusion
66	male	Clinical Oncology	4.57	14.1	42.9	93.9	30.9	32.9	11.7	9.2	73.6			6.8	1.4	1.0304	0.7	0.0644			15	1.38	321	7	7.5	3.7	23	32	137	48	0.4	34	198	20	0.71	84.8	136	4.2	100	9.9	2.78	3	exclusion
42	male	Clinical Oncology	3.31	9.8	29.8	90.2	29.8	33	20.7	12.4		89	1	11.2	0.5	0	0	0			6.5	0.806	176	8.8	6.2	3.5	18	19	109		0.7	49	307	13	1.22	53.4	144	4.1		9.2	1.78	4	exclusion
71	female	Clinical Oncology	3.85	12.9	38.4	99.8	33.5	33.6	14	4.7	70.7			3.3	1.8	1.2726	0.5	0.0235			18.7	0.8789	289	8.4	7.8	4.3	27	10	91	44	0.9	137	212	11	0.74	58.6	139	3.9		9.6	0.04	4	exclusion
79	male	Clinical Oncology	3.18	10.8	31.8	99.8	33.9	34	13.7	8.7		88		7.7	0.5	0	0	0			4.5	0.3915	268	7	7.3	3.5	17	20	96	268	0.4	23	136	30	1.15	47.5	130	5		9.7	3.65	4	exclusion
58	male	Clinical Oncology	3.29	10.4	30.9	94.1	31.5	33.5	16	8.2	67.5			5.5	2.7	1.8225	0.5	0.041			19.8	1.6236	307	8.3		3.8	17	10	55		0.3		195	20	0.75	82.9	136	4.6	102	8.8	0.59	4	exclusion
56	male	Clinical Oncology	5.81	16.5	50.3	86.6	28.4	32.8	14	9	64.9			5.8	9	5.841	0.8	0.072			18.8	1.692	325	8.7	7.9	4.7	32	34	110.667	41	0.9	34	253	11	0.85	73	137	4.8		10.2	0.13	3	exclusion
85	male	Clinical Oncology	3.34	10.8	32.5	97.4	32.4	33.3	13.5	5.7	65.2			3.7	5.8	3.7816	0.8	0.0456			17.4	0.9918	252	7.6	6.6	3.4	39	23	111.333	33	0.4	46	470	16	0.72	77.6	139	3.8		9.2	0.72	3	exclusion
71	male	Clinical Oncology	3.36	11.8	35.6	106	35.2	33.2	15.1	8.1	77.9			6.3	0.3	0.2337	0.3	0.0243			12	0.972	243	7.3	8	4.3	16	15	102.333	84	1	37	240	11	0.67	88.5	142	4.4		9.5	2.72	3	exclusion
74	female	Clinical Oncology	3.33	11.6	33.9	101.8	34.7	34.1	17.2	5.1	51.8			2.6	1.6	0.8288	0.6	0.0306			28	1.428	168	7	5.9	3.4	53	13	158	143	0.7		1772	10	0.91	46.2	141	4	102	8.8	1.99	3	exclusion
79	male	Clinical Oncology	4.53	14.2	41.9	92.5	31.3	33.8	13.3	7.6	52.9			4	2.6	1.3754	0.5	0.038			33.6	2.5536	255	7.9	7.4	3.3	31	24	70	38	0.4	77	205	24	1.03	53.6	143	4.8		9.8	3.57		exclusion
75	male	Clinical Oncology	4.01	13	38.6	96.2	32.5	33.8	12.6	5.7	69.8			4	0.4	0.2792	0.6	0.0342			23.6	1.3452	167	7.5	7.1	3.7	27	16	45	18	0.4	51	197	17	0.83	68.9	141	4.1		9.8	0.15		exclusion
49	male	Clinical Oncology	2.67	7.9	24.9	93.2	29.5	31.6	14.2	21.4		83.5	1	18.1	3.5	0	0.5	0.107			6.5	1.391	616	7.6	6.1	2.1	16	12	107	68	0.2	20	180	6	0.43	159.8	138	3.5	100	8.5	7.69		exclusion
60	male	Clinical Oncology	4.54	14.1	43.6	96	31	32.3	12.4	8.9	72.9			6.5	1.1	0.8019	0.4	0.0356			18.3	1.6287	387	6.9	7.4	3.9	25	36	99	71	0.6	60	182	27	0.89	68.1	144	4.7		10	3.92		exclusion
58	female	Clinical Oncology	3.17	10.2	29.4	92.8	32	34.5	13.3	6	81.7			4.9	1.1	0.8987	0.7	0.042			7.5	0.45	298	8.5		3	13	10	113		0.4		174	20	0.76	60.4	143	4	103	10.4	1.48		exclusion
84	male	Clinical Oncology	3.7	11.8	35.5	96	32	33.3	13.9	11.2	68.5			7.7	2.2	1.507	1.2	0.1344			20.2	2.2624	276	8.2	7.7	3.7	21	20	89	33	0.4	53	143	25	0.92	59.6	140	4.1		10	3.86		exclusion
72	female	Dermatology	4.02	12.3	37.4	93.1	30.6	32.8	13	10.9	78.1			8.5	2.6	2.0306	0.5	0.0545			10.9	1.1881	323	8.6		3.3	28	22		177	0.8	63	471	20	0.89	47.7	139	3.5	102		11.4	2	Early-discontinuation group
77	male	Dermatology	3.96	12.7	37.9	95.8	32	33.4	13.8	5.4	64.4			3.5	2.3	1.4812	1.1	0.0594			19.6	1.0584	262	8.2	6	3.4	14	12	102	64	0.5		136	11	0.79	72.2	138	3.6	101	9	1.53	1	Early-discontinuation group
79	female	Dermatology	4.34	13.7	41.4	95.3	31.5	33.1	13.7	6.5	54.8			3.6	3.5	1.918	1.1	0.0715			32.4	2.106	185	8.1	7	4.1	22	16	87		0.5		264	20	0.93	44.3	143	4.2		9.2	0.16	1	Early-discontinuation group
52	male	Dermatology	5.27	15.2	46.1	87.4	28.8	32.9	13.5	6.8													276	7.5	6.6		32	50	78.6667	17		36	301	16	0.89	70.9	142	4.3	103		3.07	2	Early-discontinuation group
65	female	Dermatology	4.03	12.4	37.9	94	30.9	32.8	12.5	5.8	43.5			2.523	2.9	1.2615	0.8	0.0464			43.5	2.523	257	8.2	6.7	3.9	40	45	63	84	0.6	118	246	11	0.54	84.9	142	4	108		1.52	2	Early-discontinuation group
71	male	Dermatology	4.04	12.5	37.2	92.1	31	33.7	14.3	6	81.5			4.9	1.3	1.0595	0.5	0.03			7.5	0.45	169	6.9		4	17	20		79	0.8	50	331	23	0.85	68.2	142	4.1	107		0.33	31	Sustained-treatment group
47	male	Dermatology	5.09	14.1	43.7	85.9	27.7	32.2	15.9	6.5	84.1			5.5	0.2	0.1682	0.7	0.0455			10.7	0.6955	238	9.3	7.5	4.3	23	21	73.6667		0.7	75	322	16	1.07	59.7	143	4.5		9.4	0.07	26	Sustained-treatment group
64	male	Dermatology	4.1	13.2	40.2	98	32.3	32.9	13.2	4	62.1			2.5	1.5	0.9315	0.4	0.016			26.8	1.072	214	7.8	8.1	4.4	26	16	61	37	0.9	159	223	14	0.86	69.4	140	4.2	104	9.7	0.17	26	Sustained-treatment group
72	female	Dermatology	3.95	12.9	39	98.7	32.7	33.1	13.1	8	72.8			5.8	0.6	0.4368	0.8	0.064			20.8	1.664	228	7.9	6.9	3.8	18	12	109.333	12	1.4	157	201	16	0.54	82.4	143	4	111	9.7	0.29	30	Sustained-treatment group
66	male	Dermatology	4.48	13.2	40.1	89.5	29.5	32.9	13.7	5	60			3	0.9	0.54	0.6	0.03			30.9	1.545	211	8.3		4.5	15	17		16	0.5	73	121	15	0.73	82.2	141	3.9	104		0.19	14	Sustained-treatment group
69	male	Dermatology	4.11	14.1	42	102.1	34.4	33.7	13.7	7.2	61.9			4.5	0.8	0.4952	0.4	0.0288			29.1	2.0952	291	8.7	7.1	3.9	21	13	70		0.8		162	16	0.77	76.6	141	4.3		9.2	0.13	7	Sustained-treatment group
43	male	Dermatology	4.19	13.2	39.1	93.4	31.6	33.8	13.3	8.4	70.6			5.93	1.6	1.1296	0.5	0.042			18.9	1.5876	260	8.1		4.9	22	26		19	0.7	123	195	9	0.85	78.7	147	2.7	104		0.58	13	Sustained-treatment group
55	male	Dermatology	4.49	14.1	41.1	91.7	31.5	34.4	14	8.9	63.2			5.625	1.3	0.8216	0.6	0.0534			29.7	2.6433	226	7.9	7.1	4	36	21	74	180	0.5		215	11	0.65	98.4	140	4	105	9.1	0.08	61	Sustained-treatment group
84	male	Dermatology	4.51	13.8	41.9	93	30.6	32.9	14.3	5.9	71.9			4.2	1.9	1.3661	1	0.059			16.9	0.9971	240	7.4		4	20	21		21	0.8	58	174	18	1.42	37.1	141	4.4	105		0.1	12	Sustained-treatment group
69	male	Dermatology	3.16	11.6	34.4	108.7	36.6	33.7	15.1	5.1	46.7			2.4	6.3	2.9421	0.4	0.0204			38.8	1.9788	137	9.2		3.9	14	10		17	0.6	57	165	13	0.83	70.6	144	3.6	107		0.14	13	Sustained-treatment group
71	female	Dermatology	4.51	13.6	41.5	91.9	30.1	32.8	12.8	6	83.6			5	0.4	0.3344	0.2	0.012			11.9	0.714	228	8.1	6.4	3.9	29	25	99.6667	24	0.6	87	177	15	0.99	42.6	142	4.3	106	9.1	0.03	5	Sustained-treatment group
81	male	Dermatology	5.66	17.1	51.6	91.2	30.3	33.2	13.9	7	70.6			4.9	1.1	0.7766	0.7	0.049			19.2	1.344	344	7.5		4.5	46	42		55	0.5	433	247	17	1.06	51.6	145	4.3	105		0.04	12	Sustained-treatment group
70	female	Dermatology	3.68	11.7	36	97.9	31.7	32.4	14.1	5.3	63.7			3.4	2.5	1.5925	1	0.053			23.6	1.2508	313	7.7		3.9	18	10		12	0.7	89	406	19	0.85	50.6	142	4	106		0.31	6	Sustained-treatment group
79	female	Dermatology	4.5	14	42	93.3	31.1	33.3	13.1	6.6	57.8			3.8	3.1	1.7918	1.2	0.0792			27.1	1.7886	257	8.6		4.4	24	18		33	0.6	124	235	20	0.83	50.2	142	4.5	107		0.04	14	Sustained-treatment group
82	male	Dermatology	4.45	13	40	89.9	29.3	32.5	14.7	9	59.3			5.3	3.8	2.2534	1	0.09			26.4	2.376	223	8.1		4.3	27	20		13	1.4	399	300	15	0.94	58.6	142	3.8	107		0.07	10	Sustained-treatment group
78	male	Dermatology	4.01	11.4	36	89.6	28.3	31.6	16	4.3	57.7			2.5	1.3	0.7501	1	0.043			29.4	1.2642	357	7.6	6.8	3.9	29	20	63		0.4	122	176	14	0.94	59.5	142	4.7		8.8	0.04	4	exclusion
66	male	Dermatology	4.57	13.9	43	93.9	30.5	32.4	13	6.8	68.4			4.7	4.3	2.9412	0.9	0.0612			18.3	1.2444	280	8.8	6.6	3.6	16	12	66		0.6	90	170	20	1.83	30.1	146	4.2		8.8	0.51	4	exclusion
82	male	Dermatology	4.84	14.9	44.8	92.5	30.8	33.4	13.6	7.6	64.3			4.9	1.7	1.0931	0.7	0.0532			24.7	1.8772	291	8		4.1	26	33		49	0.6	71	227	14	1.1	49.3	141	4.6	103		0.17	3	exclusion
85	male	Dermatology	4.17	11.6	36.3	86.9	27.9	32.1	14.9	5.6		45	3	2.7	3	0	0	0			36	2.016	205	8.9	6.6	3.7	22	13	96		0.5	45	187	15	0.95	57.3	146	4		9	0.03	3	exclusion
49	male	Dermatology	5.15	15.4	46.1	89.5	30	33.5	13.5	8.4	70.1			5.9	3	2.103	2.5	0.21			17.1	1.4364	268	9.2		4	25	27		63	0.5	170	188	16	0.83	77.8	140	4	104		1.08	4	exclusion
54	male	Dermatology	4.45	14.7	43.6	97.9	32.9	33.6	13.2	11.1	59.3			6.6	5.2	3.0836	0.8	0.0888			29.7	3.2967	254	6.8		3.9	27	35		38	0.6	171	216	23	1.14	53.5	141	3.7	107		0.05	4	exclusion
64	male	Dermatology	4.09	13.4	40.6	99.3	32.8	33	16	3.7	37			1.4	3.1	1.147	1.7	0.0629			46.7	1.7279	365	8.6	7.7	3.8	27	13	110	32	0.5	79	604	16	0.76	79.4	142	4.1	103	9.4	1.2	3	exclusion
74	male	Dermatology	4.33	14.5	44.1	101.9	33.6	32.9	14	6.3	62.1			3.9	3.7	2.2977	0.8	0.0504			23.2	1.4616	199	8.7	7.4	4.4	15	19	54		0.9		134	19	1.34	41	143	4.4		9.6	0.15		exclusion
65	female	Gastroenterological Surgery	3.46	9.4	29.3	84.7	27.2	32.1	18.6	5.604	58			3.25	2.9	1.682	1.4	0.078456	8.5	0.47634	29.2	1.63637	369		8.4	3.9	17	8		26	0.5	66	203	17	0.39	121.2	140	4.2	102	9.5	0.115	1	Early-discontinuation group
43	female	Gastroenterological Surgery	3.9	13.1	39.6	101.3	33.6	33.1	15.3	7													169		6.9	3.4	19	8		22	1	40	212	10	0.85	58.2	140	4	104	8.7	0.371	18	Sustained-treatment group
79	female	Gastroenterological Surgery	2.57	7.8	24.2	94.2	30.4	32.2	17.4	12.99	75.5			9.807	4.3	3.2465	0.2	0.02598	8.2	1.06518	11.8	1.53282	379		6.9	3	16	10	98	84	0.4	47	200	11	0.46	95.7	137	4.2	103	8.8	6.743		exclusion
61	male	Gastroenterological Surgery	3.54	9.3	29	81.9	26.3	32.1	16.4	4.54	61.3			2.783	3.1	1.9003	0.2	0.00908	6.8	0.30872	28.6	1.29844	270		5	2.2	8	5	63	14	0.3	59	111	6	0.82	74.1	143	3.5	105	8.1	3.146		exclusion
40	female	Gynecology	3.57	10.8	32.6	91.5	30.3	33.1	13.9	6.6	83			5.5	1	0.83	0.4	0.0264			9.4	0.6204	235	6.3	7.5	4.1	19	15	71.3333		0.5		159	15	0.59	88.6	141	4.2		9.9	3.09	6	Sustained-treatment group
56	female	Gynecology	3.63	11.8	35.9	98.9	32.4	32.8	14	4.7	79.2			3.7	4	3.168	0.6	0.0282			9.5	0.4465	205	7.4	6.3	3.7	12	8		19	0.5	56	134	12	0.77	60.1	141	4	104	9.2	0.14	7	Sustained-treatment group
51	female	Gynecology	3.57	11	34	95.3	30.7	32.2	17.6	8.5	83.9			7.132	0.8	0.6712	0.4	0.034	3.7	0.3145	11.2	0.952	735		3.8	1.5	10	7		11	0.1	91	163	20	0.59	82.6	142	4.2	109	7.5	0.556	4	exclusion
41	female	Hematology	2.93	8.6	25.5	87	29.5	33.9	19.4	3.2		73	0.5	2.352	0.5	0	0.5	0.016	5.5	0.176	20	0.64	304		7.1	4.6	17	8		29	0.3	71	225	9	0.55	95	143	3.6	103	9.3	0.318	2	Early-discontinuation group
70	female	Hematology	4.08	12.1	35.7	87.3	29.6	33.9	14.3	4.6	62.4			2.9	2.6	1.6224	1.1	0.0506			27.8	1.2788	145	7.9	7.5	4.4	15	9	47	12	0.6	57	150	14	0.58	76.9	139	3.9	104	9.2	0.03	25	Sustained-treatment group
64	male	Hematology	3.68	11.8	34.9	94.8	31.9	33.7	13.5	5	58			2.9	2.4	1.392	0.7	0.035			33.6	1.68	170	7	7.2	3.7	20	15	405		0.4	49	161	22	1.2	48.2	141	4		9.2	1.58	14	Sustained-treatment group
70	male	Hematology	2.76	7.5	24.1	87.3	27.2	31.6	18	4.32		78.5		3.3912	0.5	0	0	0	11.5	0.4968	9.5	0.4104	134		5.6	2.6	20	13	122	25	0.5	51	213	11	0.88	65.9	138	3.9	102	8.6	13.858	4	exclusion
60	male	Otorhinolaryngology	3.9	11.7	36.4	93.3	30	32.1	13.6	5.85	81.2			4.75	2.4	1.9488	1.2	0.0702	5.8	0.3393	9.4	0.5499	368		7.4	3.8	15	12	173	29	0.3	91	144	14	0.96	62.6	141	4.4	106	9	3.27	2	Early-discontinuation group
60	male	Otorhinolaryngology	4.66	13.7	41.9	89.9	29.4	32.7	12.1	6.23	67.3			4.193	2.9	1.9517	0.3	0.01869	6.7	0.41741	22.8	1.42044	233		7.5	4.3	13	8	66	13	0.6	152	194	17	0.96	62.6	144	4.3	102	9	0.103	1	Early-discontinuation group
67	male	Otorhinolaryngology	5.12	12.8	40.2	78.4	25	31.9	15.8	6.1	79.8			4.868	1.3	1.0374	0.5	0.0305	6.1	0.3721	12.3	0.7503	327		7.2	4.1	11	7	93	21	0.6	57	125	11	0.51	121.2	136	4	98	9.7	1.246	2	Early-discontinuation group
61	female	Otorhinolaryngology	3.99	12	35.4	88.9	30.1	33.8	13.4	4.4	70.8			3.115	1.9	1.3452	1	0.044	7.4	0.3256	18.9	0.8316	247		6.8	4.2	39	27	96	40	0.8	25	234	17	0.63	73	141	4.2	103	9.5	0.73	2	Early-discontinuation group
54	male	Otorhinolaryngology	4.62	14.4	43.5	94.2	31.2	33.1	15.7	10.05	72.5			7.286	0.6	0.435	0.3	0.03015	6.2	0.6231	20.4	2.0502	497		6.7	3.9	18	24	107	32	0.5	66	193	9	0.54	121.2	139	4	100	9.5	0.083	2	Early-discontinuation group
70	male	Otorhinolaryngology	3.67	11.9	36.3	99	32.5	32.8	17.1	6.9	71.3			4.92	3	2.139	0.5	0.0345	9.2	0.6348	16	1.104	288		6.9	3.5	15	13		44	0.3	28	143	19	0.99	57.9	141	4.4	104	9	2.958	2	Early-discontinuation group
74	male	Otorhinolaryngology	3	10.1	32.1	107	33.7	31.5	15.5	4.92	70.3			3.459	5.1	3.5853	0.4	0.01968	7.7	0.37884	16.5	0.8118	301		7	3.5	61	48	82	13	0.4	121	250	19	0.84	68.3	140	4.1	102	9.2	0.037	2	Early-discontinuation group
61	female	Otorhinolaryngology	3.65	10.9	33.5	91.8	29.9	32.6	19.8	6.4	68.4			4.378	0.5	0.342	0.4	0.0256	8.1	0.5184	22.6	1.4464	580		7.6	3.3	35	11		103	0.4		659	15	0.49	96.2	140	4.3	99	10	16.469	2	Early-discontinuation group
71	male	Otorhinolaryngology	3.8	12.2	37	97.2	32.2	33.1	15.2	4.8	54.4			2.611	5.6	3.0464	0.8	0.0384	10.2	0.4896	29	1.392	283		7.8	4.1	27	22		83	0.5	80	378	19	1.01	56.5	142	4.7	105	9.8	0.659	2	Early-discontinuation group
46	male	Otorhinolaryngology	3.84	13.4	39	101.5	34.8	34.3	15.5	3.2	69			2.208	1.6	1.104	0.5	0.016	6.9	0.2208	22	0.704	213		6.2	4.5	20	24		24	0.9	51	165	13	0.94	69.2	143	4.3	105	9.4	0.03	30	Sustained-treatment group
78	male	Otorhinolaryngology	2.83	9.1	28	98.9	32.2	32.5	12.9	3.65	64.6			2.358	4.1	2.6486	0.3	0.01095	17.3	0.63145	13.7	0.50005	98		6.5	3.7	21	12	97	18	0.3	124	194	16	0.76	75	139	4.2	104	8.9	0.426	5	Sustained-treatment group
75	male	Otorhinolaryngology	4.2	12.8	38.2	90.8	30.6	33.6	15	4.6	66.2			3.045	3.7	2.4494	0.4	0.0184	9.7	0.4462	20	0.92	124		6.9	3.9	24	21		69	0.7	86	194	17	1.04	53.8	144	4.3	109	8.8	0.142	18	Sustained-treatment group
77	male	Otorhinolaryngology	5.1	15.1	46.8	91.8	29.6	32.3	14.3	4.7	63.8			2.999	5.9	3.7642	0.4	0.0188	7.3	0.3431	22.6	1.0622	276		6.6	3.8	19	16		34	0.9	40	131	13	0.84	67.5	143	4.7	108	9.1	0.015	26	Sustained-treatment group
66	male	Otorhinolaryngology	2.83	10.8	32.4	114.5	38.3	33.5	18.3	6.5	65.5			4.258	0.7	0.4585	0.5	0.0325	8.7	0.5655	24.6	1.599	451		6.1	3.9	19	9		36	0.7	118	252	14	0.73	82.2	144	4.6	110	9	0.047	13	Sustained-treatment group
64	male	Otorhinolaryngology	4.72	15.1	45.5	96.3	31.9	33.1	14.8	8.1	41.2			3.337	4.4	1.8128	0.7	0.0567	7.9	0.6399	45.8	3.7098	247		7.3	4.6	27	37		38	1	177	185	18	0.92	64.4	140	3.9	101	9.5	0.163	22	Sustained-treatment group
68	male	Otorhinolaryngology	4.51	14.5	42.8	94.9	32.2	33.9	15.6	4.6	59.7			2.746	7.7	4.5969	0.4	0.0184	9.2	0.4232	23	1.058	161		7.3	4.2	20	14		100	0.7	61	156	16	0.69	86.7	139	4.2	102	9.4	0.779	10	Sustained-treatment group
84	male	Otorhinolaryngology	4.01	13.8	39.5	98.5	34.4	34.9	12.3	3.66	64.5			2.361	6.3	4.0635	0.8	0.02928	9	0.3294	19.4	0.71004	243		7.5	4.1	23	14	52	16	0.9	80	199	20	0.89	61.8	140	4.3	103	9.5	0.078	6	Sustained-treatment group
70	male	Otorhinolaryngology	3.67	13.1	38.3	104.4	35.7	34.2	14.7	6.2	54.9			3.404	1.9	1.0431	0.5	0.031	9.1	0.5642	33.6	2.0832	258		7.5	3.9	26	12		106	0.6	381	245	13	0.94	61.3	140	3.3	101	8.1	0.131	18	Sustained-treatment group
82	male	Otorhinolaryngology	3.48	11.8	35.5	101.8	33.7	33.1	13.1	7.4	51.9			3.841	1.3	0.6747	0.7	0.0518	7.4	0.5476	38.7	2.8638	216		6.6	4	19	18		17	0.8	94	175	18	1.48	35.7	143	4	109	8.7	0.015	19	Sustained-treatment group
72	male	Otorhinolaryngology	3.48	10.1	31.4	90.2	29.1	32.3	17.7	14.4	87.1			12.542	0.8	0.6968	0.3	0.0432	5.1	0.7344	6.7	0.9648	272		7.4	2.8	23	28		36	0.5	29	207	45	9.75	4.7	140	3	96	9.1	10.214	5	Sustained-treatment group
59	female	Otorhinolaryngology	3.41	10.3	31.3	91.7	30.2	32.9	15.4	3.9	73.9			2.882	2.9	2.1431	0.5	0.0195	6.4	0.2496	16.3	0.6357	246		6.2	4	25	16		35	0.4	277	300	14	0.44	109.2	143	4.2	106	9	0.016	26	Sustained-treatment group
57	male	Otorhinolaryngology	3.84	12.3	36.9	96.1	32	33.3	13.2	12.66	80.6			10.204	0.9	0.7254	0.2	0.02532	8.6	1.08876	9.7	1.22802	470		7.2	3.5	37	19	129	149	0.4	17	161	10	0.54	119.3	138	4.3	99	9.6	5.396	8	Sustained-treatment group
66	male	Otorhinolaryngology	4.05	13.3	39.2	96.7	32.8	33.9	11.6	8.1	78.9			6.391	2.1	1.6569	0.5	0.0405	6.4	0.5184	12.1	0.9801	362		7.3	4	14	14	101	90	0.5	103	169	12	0.69	87.5	143	4.1	103	9.1	0.816	5	Sustained-treatment group
85	female	Otorhinolaryngology	3.82	12.5	36.9	96.5	32.7	33.9	14.1	4.8	64.5			3.096	2.2	1.419	0.5	0.024	6.6	0.3168	26.2	1.2576	288		6.6	3.9	16	8		13	0.7	51	161	27	0.9	45	145	3.8	109	9.6	0.251	5	Sustained-treatment group
70	male	Otorhinolaryngology	3.93	12	36.7	93.4	30.5	32.6	14	7.3	69.4			5.066	3	2.082	0.5	0.0365	10	0.73	17.1	1.2483	257		7	3.5	19	9	69	28	0.4	40	237	13	0.91	63.5	141	4.1	104	9.1	0.838	6	Sustained-treatment group
62	male	Otorhinolaryngology	4.87	13.4	42	86.3	27.6	31.9	17.1	5.5	83.2			4.576	0.5	0.416	0.4	0.022	4.8	0.264	11.1	0.6105	277		6.4	4.3	15	7		41	1	47	160	15	0.71	86.3	134	4.1	100	10.7	0.015	16	Sustained-treatment group
87	female	Otorhinolaryngology	4.17	13.4	40.3	96.7	32	33.1	12.7	4.2	61.4			2.579	3.3	2.0262	0.4	0.0168	5.9	0.2478	29	1.218	249		7.6	4.9	20	11		17	0.8	102	245	17	0.65	63.7	145	5.6	105	10.4	0.037	11	Sustained-treatment group
68	male	Otorhinolaryngology	4.26	13.5	40.5	95	31.6	33.2	13.9	4.5	62.8			2.826	2.4	1.5072	0.6	0.027	11.7	0.5265	22.5	1.0125	213		6.8	4.2	22	15		17	0.5	130	181	21	0.91	64.1	141	4.2	103	8.9	0.086	6	Sustained-treatment group
68	male	Otorhinolaryngology	4.01	12.4	36.8	92	30.9	33.6	13.4	4.6	78.3			3.602	1.6	1.2528	0.3	0.0138	7	0.322	12.8	0.5888	210		6.7	4.1	26	17	44	23	0.6	84	266	11	0.73	81.5	141	4	104	9.6	0.244	13	Sustained-treatment group
59	female	Otorhinolaryngology	4.19	12.8	38.7	92.4	30.5	33	15	3.5	53.7			1.88	3.2	1.7184	1	0.035	11.7	0.4095	30.4	1.064	235		7.1	4.7	18	14	71	23	0.5	55	138	16	0.68	67.8	139	5.1	101	9.8	0.021	5	Sustained-treatment group
83	male	Otorhinolaryngology	3.43	10.5	31.5	91.9	30.6	33.3	13	3.9	73.8			2.878	2.2	1.6236	0.4	0.0156	12.1	0.4719	11.5	0.4485	208		7.5	4	19	12		39	0.3	40	151	55	2.67	18.6	141	5.1	104	9.1	0.149	6	Sustained-treatment group
67	male	Otorhinolaryngology	3.38	12.1	36.6	108.5	35.7	32.9	17.4	7.8	78			6.084	0.2	0.156	0.2	0.0156	7.5	0.585	14.1	1.0998	282		6.8	3.8	23	23		60	0.8	80	156	23	0.75	79.5	143	4.3	105	9.3	1.307	24	Sustained-treatment group
62	male	Otorhinolaryngology	4.68	15.6	46	98.4	33.5	34	12.4	3.9	46.2			1.802	4.1	1.8942	0.7	0.0273	10.8	0.4212	38.2	1.4898	191		6.8	4.1	23	20		49	0.8	107	156	10	0.76	80.1	143	3.9	107	8.8	0.015	21	Sustained-treatment group
68	female	Otorhinolaryngology	4.11	12.6	38.7	94.2	30.6	32.5	13.6	5.4	58.3			3.148	6	3.498	0.5	0.027	10	0.54	25.2	1.3608	185		7	4.3	19	16	101	27	0.9	51	186	16	0.62	72.1	144	4.5	103	9.5	0.105	6	Sustained-treatment group
62	female	Otorhinolaryngology	3.7	11.6	36.4	98.4	31.4	32	14.4	5.5	79.3			4.362	2.1	1.6653	0.3	0.0165	10.8	0.594	7.5	0.4125	300		7.6	4.1	154	136		681	0.3	52	759	19	0.67	68	136	4.5	97	9.4	1.604	29	Sustained-treatment group
86	male	Otorhinolaryngology	3.59	11.5	35.8	99.7	32.1	32.2	15.3	7	70.1			4.907	2.4	1.6824	0.3	0.021	8.4	0.588	18.8	1.316	287		7.2	3.3	19	23		35	0.6	22	131	17	0.8	69	140	4.2	100	9.3	1.705	4	exclusion
58	female	Otorhinolaryngology	4.27	11.9	36.7	85.9	27.9	32.4	13.5	8.29	78.3			6.491	1.4	1.0962	0.4	0.03316	7.8	0.64662	12.1	1.00309	444		6.1	2.8	24	19	90	24	0.3	47	148	12	0.53	89.5	137	4.2	100	9.3	3.897	3	exclusion
79	female	Otorhinolaryngology	3.49	10.9	33	94.4	31.3	33.1	14.7	7.8	78.2			6.1	0.7	0.5474	0.2	0.0156	10.4	0.8112	10.5	0.819	285		6.6	3.9	11	5	65	10	0.4	36	119	17	0.4	111.5	139	4.2	102	9.5	0.365	4	exclusion
67	male	Otorhinolaryngology	3.58	11	34	95	30.7	32.4	13.6	8.12	73.5			5.968	2.3	1.6905	0.2	0.01624	8.6	0.69832	15.4	1.25048	261		7	3.3	12	9	113	33	0.3	22	120	16	0.53	116.2	141	3.9	103	9	3.047	3	exclusion
82	male	Otorhinolaryngology	3.97	11.7	36.4	91.7	29.5	32.2	18.8	11	75.9			8.349	3.6	2.7324	0.3	0.033	12.3	1.353	7.9	0.869	420		7.3	3.6	23	14		43	0.2	58	223	17	0.61	94.1	139	4.1	98	9.3	6.992	3	exclusion
78	male	Otorhinolaryngology	3.61	11.3	35.4	98.1	31.3	31.9	12.4	7.09	72.8			5.162	2	1.456	0.1	0.00709	8.2	0.58138	16.9	1.19821	200		6.5	3.9	14	10	71	37	0.8	103	177	39	1.29	42.1	143	4.2	106	9.2	0.038		exclusion
74	male	Otorhinolaryngology	4.32	14	41.5	96.1	32.4	33.7	12.6	4.37	63.8			2.788	1.6	1.0208	0.5	0.02185	7.8	0.34086	26.3	1.14931	206		6.8	4	21	13	89	67	0.7	51	159	15	1.02	55.2	138	4.1	102	9.8	0.064		exclusion
58	male	Otorhinolaryngology	4.39	14.3	42.5	96.8	32.6	33.6	13.6	5.19	65.3			3.389	3.1	2.0243	0.2	0.01038	11.4	0.59166	20	1.038	274		6.7	4.2	18	8	230	53	0.8	78	170	11	0.68	92.2	143	4.1	105	9.1	0.099		exclusion
75	male	Otorhinolaryngology	4.6	13.4	41	89.1	29.1	32.7	13.7	6.63	57.6			3.819	3.6	2.0736	0.5	0.03315	8.7	0.57681	29.6	1.96248	190		6.8	4.5	13	9	66	30	0.5	37	164	16	1.03	54.4	141	4.6	105	9.7	0.415		exclusion
37	female	Otorhinolaryngology	4.1	13	38.2	93.2	31.7	34	12.5	3.25	64.9			2.109	2.5	1.6225	0.6	0.0195	8	0.26	24	0.78	158		6.5	4.3	13	9	46	9	1.4	103	164	9	0.59	90.6	141	4.1	106	8.9	0.014		exclusion
83	male	Otorhinolaryngology	4.28	13.2	40.2	93.9	30.8	32.8	13.2	5.61	70.8			3.972	0.7	0.4956	0.5	0.02805	5.9	0.33099	22.1	1.23981	166		7.6	4.4	14	7	79	13	0.8	52	133	19	0.94	58.4	140	4.2	98	9.5	0.544		exclusion
51	male	Otorhinolaryngology	3.03	8.4	25.9	85.5	27.7	32.4	15.4	17.23	87.9			15.145	0.7	0.6153	0.3	0.05169	5.5	0.94765	5.6	0.96488	373		5.7	1.9	59	49	118	37	0.1		1171	74	11.79	4.2	131	3.1	88	7.7	13.922		exclusion
76	male	Respiratory Medicine	4.46	13.1	39.3	88.2	29.3	33.2	14.7	7.9	77.3			6.107	2.4	1.8552	0.4	0.0316	8.5	0.6715	11.4	0.9006	307		7	3.7	19	22		11	0.4	97	193	11	0.77	74.5	141	4.5	104	9.1	0.893	1	Early-discontinuation group
70	male	Respiratory Medicine		6.4	19.1	99	33.1	33.5	22.3	3.68	82.5			3.036	0.2	0.165	0	0	10.2	0.37536	7.1	0.26128	145		6	2.9	23	10		25	0.5	88	279	16	0.66	90.3	141	4.1	105	8.9	3.705	2	Early-discontinuation group
84	female	Respiratory Medicine	4.3	11.1	34.3	79.8	25.8	32.4	14.6	8.77	70.1			6.148	5.2	3.6452	0.5	0.04385	7.4	0.64898	16.8	1.47336	233		6.5	3.2	17	9	100	21	0.4	43	446	16	0.58	72.9	140	4.4	105	9.1	1.541	1	Early-discontinuation group
87	male	Respiratory Medicine	4.5	13.8	40.5	90	30.6	34	14.1	6.1	70.3			4.288	2.5	1.7575	0.6	0.0366	8.5	0.5185	18.1	1.1041	184		7.7	4	22	9		22	1.1	58	203	14	1.02	52.7	138	4	104		3.078	1	Early-discontinuation group
69	female	Respiratory Medicine	3.77	9.5	29.9	79.9	25.6	32	14.6	13.8	91.9			12.682	1	0.919	2.7	0.3726	5.3	0.7314	3.1	0.4278	312		6.6	2.7	20	13		42	0.3	16	162	26	1.2	36.2	131	5.9	98	7.8	9.635	1	Early-discontinuation group
74	male	Respiratory Medicine	3.49	9.1	29.3	84	26.1	31.1	25.1	6.3	67.2			4.234	8.4	5.6448	0.5	0.0315	9.5	0.5985	14.4	0.9072	194		7	2.8	7	7	81	45	0.3	27	143	43	9.31	4.9	137	4.8	102	9.8	3.311	2	Early-discontinuation group
79	male	Respiratory Medicine	3.56	11.2	34	95.5	31.5	32.9	15.2	4.83	62.1			2.999	4.1	2.5461	0.8	0.03864	10.6	0.51198	22.4	1.08192	349		7.6	3.7	25	16	80	21	0.8		261	20	0.91	61.4	142	4.4	106	9.2	0.442	1	Early-discontinuation group
70	male	Respiratory Medicine	4.2	11.7	36	85.8	27.8	32.4	15	16.4		92	1	15.252					4.5	0.738	2.5	0.41	278		6	1.8	18	25		64	0.6	14	200	29	0.52	117.2	137	4.1	97	8.2	20.268	1	Early-discontinuation group
66	male	Respiratory Medicine	3.09	9.5	28.9	93.8	30.8	32.9	17.2	17.3		78.5	5.5	14.5	7	0	0	0			2.5	0.4325	262	7.9	5.5	2.8	15	18	90.3333	97	0.4	7	184	22	0.74	81	137	4.1	102	8.8	2.59	1	Early-discontinuation group
75	male	Respiratory Medicine	3.98	12.9	37.5	94.4	32.3	34.3	12.9	6.6	77.5			5.115	1.7	1.3175	1.1	0.0726	6	0.396	13.7	0.9042	384		7.4	4.3	26	10		49	0.6	86	360	14	1.06	52.9	143	4.4	103	9.8	0.15	2	Early-discontinuation group
79	female	Respiratory Medicine	3.26	9.2	28.5	87.3	28.3	32.4	16.8	15.5	92.1			14.276	0.2	0.1842	0	0	5.5	0.8525	2.2	0.341	296		5.2	1.9	22	34	91	20	0.7	25	164	21	0.49	89.3	137	3.9	98	7.9	13.834	1	Early-discontinuation group
77	male	Respiratory Medicine	3.49	9.5	29.9	85.7	27.2	31.8	13.6	6.2	76.9			4.768	1.3	0.9997	0	0	10.5	0.651	11.3	0.7006	242		6.3	3.2	39	46	220	76	0.6	46	239	30	0.64	90.9	136	4.5	101	8.4	2.5	2	Early-discontinuation group
71	male	Respiratory Medicine	4.14	12.7	39.3	94.9	30.7	32.3	21.5	7.9		82.5		6.5175					8.5	0.6715	8	0.632	506		6.9	3.2	19	23	150	35	0.4	26	467	26	0.61	98	144	4.3	100	9.6	9.834	1	Early-discontinuation group
76	male	Respiratory Medicine		12	37.4	96.9	31	32	13	8.93	75.2			6.71536	6.2	4.6624	0.5	0.04465	10.3	0.91979	7.8	0.69654	229			2.7	32	39		50		27	288	11	0.67	86.8	138	5.1	104	9		1	Early-discontinuation group
66	male	Respiratory Medicine	4.69	14.2	42.1	89.9	30.4	33.8	12.9	5.6	75.4			4.222	1.6	1.2064	0.3	0.0168	6	0.336	16.7	0.9352	316		6.9	4.4	17	15		33	0.6	45	123	18	0.86	68.7	142	4.2	106	10.1	0.163	1	Early-discontinuation group
69	male	Respiratory Medicine	3.94	12.8	37.8	96	32.5	33.9	12	11.24	66.9			7.518	10.9	7.2921	0.5	0.0562	7.1	0.79804	14.6	1.64104	493		7	3.2	19	30		170	0.5	43	155	9	0.76	77.7	140	4.4	103		6.487	2	Early-discontinuation group
74	male	Respiratory Medicine		11.5	33.8	106.3	36.2	34.1	13.7	5.81	72.8			4.23	2.9	2.1112	0.1	0.00581	12.5	0.72625	11.7	0.67977	256			3.6	22	12		83		91	199	12	0.57	104.3	138	3.8	102	9.4	2.247	2	Early-discontinuation group
77	female	Respiratory Medicine	3.18	9.8	29.9	94.2	31	33	14.6	7.1	83.6			5.936	0.2	0.1672	0.1	0.0071	6.1	0.4331	10	0.71	268			3	22	8	77	14	0.4	90	344	36	1.1	37.1	134	4.9	99	8.3	2.385	1	Early-discontinuation group
68	male	Respiratory Medicine		9.6	29	78.5	25.9	33	16.5	12.84	71.8			9.21912	5.8	4.1644	0.4	0.05136	7	0.8988	15	1.926	452		7.4	2.7	18	22		136	0.3	73	125	17	0.62	97.5	141	3.8	104	9.1	11.825	2	Early-discontinuation group
78	male	Respiratory Medicine	4.97	14.8	44.9	90.3	29.8	33	13.2	4.79	61.9			2.965	3.5	2.1665	0.6	0.02874	9.4	0.45026	24.6	1.17834	280		6.9	3.7	14	10	101	21	0.6	44	166	19	0.98	56.8	143	4.5	107	8.8	1.469	2	Early-discontinuation group
65	male	Respiratory Medicine		13.2	39.6	91.4	30.4	33.3	14.9	5.68		61.5		3.4932			1.5	0.0852	8	0.4544	29	1.6472	199		8	4.5	31	24		26	0.9		284	17	0.65	93.8	146	3.6	108	9.3	0.691	2	Early-discontinuation group
59	female	Respiratory Medicine	3.26	10.2	30.7	94.2	31.4	33.3	22.7	7.8		85		6.63			0.5	0.039	8	0.624	6.5	0.507	97		6.7	2.8	17	7		23	0.5	28	390	9	0.57	82.3	137	3.8	98	9.1	8.553	1	Early-discontinuation group
64	female	Respiratory Medicine	2.89	8.6	26.7	92.5	29.8	32.2	16.9	7.7	77.9			5.998	0.6	0.4674	0.5	0.0385	7.5	0.5775	13.5	1.0395	382		7.5	2.9	20	10		25	0.6	49	167	9	0.52	88.9	131	4.2	92	9.9	10.178	2	Early-discontinuation group
79	male	Respiratory Medicine	3.21	11.3	32.9	102.5	35.2	34.3	13.8	11.54	72.8			8.401	4.6	3.3488	0.2	0.02308	6.4	0.73856	16	1.8464	318		7	3.1	29	29	150	65	0.5		302	9	0.43	139.4	128	4.5	89	8.6	11.798	1	Early-discontinuation group
34	female	Respiratory Medicine		11.4	34.6	84.5	27.8	33	17.9	12.38	93.7			11.6001	0	0	0	0	3.1	0.38378	3.2	0.39616	200		7.5	2.9	37	139		225	0.5	23	368	15	0.86	61.5	139	5.5	100	9.6	18.289	1	Early-discontinuation group
53	male	Respiratory Medicine	5.47	15.1	45.7	83.5	27.6	33.1	13.6	8	56.2			4.496	0.8	0.4496	0.7	0.056	7.3	0.584	35	2.8	278		7.3	4.6	16	25		34	0.7	41	136	13	0.7	91.7	141	4.4	105	9.9	0.096	1	Early-discontinuation group
74	female	Respiratory Medicine	4.31	13	38.2	88.5	30.1	34.1	13.8	6	70.4			4.224	0.6	0.4224	0.3	0.018	6.6	0.396	22.1	1.326	235		6.4	3.9	24	14		28	0.6	59	419	16	0.71	60.6	141	3.8	103	9.3	0.228	2	Early-discontinuation group
57	female	Respiratory Medicine	4.41	13.2	40.9	92.8	30.1	32.4	14.1	6.3	68.8			4.334	2.2	1.5136	0.4	0.0252	4.6	0.2898	24	1.512	194		7.3	4.3	21	14		21	0.6	115	195	13	0.63	74.5	141	3.9	106	9.4	0.03	2	Early-discontinuation group
50	male	Respiratory Medicine	4.19	13	38.4	91.7	31	33.7	17.2	9.1	83.2			7.6	0.6	0.4992	0.6	0.0546			8.4	0.7644	279	8	6.4	3.6	34	61	114	139	0.6	18	291	17	0.63	104.6	139	4.1	105	8.8	0.71	1	Early-discontinuation group
82	female	Respiratory Medicine	5	14.7	45.2	90.4	29.4	32.5	13.6	9.6	65.8			6.317	1.5	0.987	0.6	0.0576	7.5	0.72	24.6	2.3616	426		7.6	3.6	22	17		57		17	180	10	0.54	79.4	139	4.6	99		1.406	1	Early-discontinuation group
36	male	Respiratory Medicine		11.2	34.5	85.3	27.7	32.5	13.8	15.28	75.4			11.521	3.5	2.639	0.5	0.0764	9.8	1.49744	10.8	1.65024	467		6.9	2.7	17	30		66	0.4	18	231	8	0.55	133.4	135	4.4	99	9.1	13.205	2	Early-discontinuation group
86	male	Respiratory Medicine	3.78	12.5	37.1	98.4	33	33.6	14.4	3.8		46.5		1.767	4	0	0.5	0.019	12.5	0.475	36	1.368	139		6.9	3.4	43	31		161	0.5	97	164	20	0.83	66.2	143	4.3	107	8.7	0.505	1	Early-discontinuation group
82	male	Respiratory Medicine	4.12	11.3	35.3	85.7	27.3	31.9	14.9	11.2	83.9			9.4	0.2	0.1678	0.2	0.0224			11.3	1.2656	405	7.3	6.3	3.1	16	17	81.3333	52	0.9	43	209	35	1.34	39.8	137	3.2	96	9.2	7.8	1	Early-discontinuation group
77	male	Respiratory Medicine	5.19	16.6	49.5	95.4	32	33.5	12.9	12.49	73.8			9.218	0.6	0.4428	0.4	0.04996	8.2	1.02418	17	2.1233	222		8.4	4.1	36	53	105	41	0.7	75	249	12	0.95	59	142	4.5	103	9.9	0.928	1	Early-discontinuation group
70	female	Respiratory Medicine	4.06	13.1	38.8	95.4	32.3	33.8	13.9	5.3	60.2			3.191	2.4	1.4448	0.4	0.0212	8.5	0.4505	28.5	1.5105	207		7.6	3.9	81	55		185	0.8	111	239	17	0.92	46.4	138	5.1	104	9.5	0.227	2	Early-discontinuation group
68	male	Respiratory Medicine	2.86	9.9	31	108.4	34.6	31.9	13.7	5.06	67.2			3.4	1.2	0.8064	0.2	0.01012	10.3	0.52118	21.1	1.06766	232		7.2	3.2	12	6	90	46	0.3		178	11	0.87	67.3	142	4.4	105	9	7.368	1	Early-discontinuation group
68	female	Respiratory Medicine	4.31	13.2	39.4	91.4	30.5	33.4	13.7	5.1	58.6			2.989	1.9	1.1134	0.6	0.0306	9.1	0.4641	29.8	1.5198	252		6.7	3.7	22	10		17	0.4	55	353	14	0.58	77.5	141	4.5	105	8.8	0.203	1	Early-discontinuation group
78	female	Respiratory Medicine		8.2	24.3	104.3	35.3	33.8	14.8	8.42	68.3			5.751	3.4	2.3222	0.4	0.03368	5.3	0.44626	22.6	1.90292	237		6.4	3.2	13	12		20		47	183	25	0.79	53.1	139	4.4	105	9.2	5.433	2	Early-discontinuation group
70	male	Respiratory Medicine	3.08	9.9	29.6	96	32	33.4	20.2	6	68.5			4.11	2.3	1.5755	1.4	0.084	8.5	0.51	19.3	1.158	265		6.6	3.5	15	13		62	0.4	51	190	26	1.29	43.4	138	4.2	106	8.9	0.168	1	Early-discontinuation group
70	male	Respiratory Medicine		10	30.1	89.4	29.9	33.4	23.6	7.12	65.7			4.678	1	0.657	0.5	0.0356	9.8	0.69776	23.1	1.64472	174		6.6	3.4	14	7		20	0.6	68	742	15	1.03	55.5	136	4.5	100	8.6	15.514	1	Early-discontinuation group
59	male	Respiratory Medicine	4.48	11.4	35	78.1	25.4	32.5	14.1	36.4	72.5			26.39	18.3	13.2675	0.1	0.0364	2.8	1.0192	6.3	2.2932	395		6.7	2.6	13	17	75	35	0.4	4	220	9	0.38	173.5	137	4	98	8.4	6.669	2	Early-discontinuation group
67	female	Respiratory Medicine	3.71	11.1	34.2	92.1	30	32.6	19.3	19	97.3			18.487	0	0	0	0	2	0.38	0.7	0.133	440		6.3	3.2	25	31		55	0.5	19	308	26	0.62	72.4	142	5.4	103		5.42	2	Early-discontinuation group
84	female	Respiratory Medicine	3.88	12.3	37.9	97.7	31.8	32.6	13.5	7.3	76.1			5.555	0.8	0.6088	0.5	0.0365	6.8	0.4964	15.8	1.1534	168		6.9	3.6	18	12		17	0.7	103	515	8	0.38	115.8	143	3.9	106	8.5	0.623	1	Early-discontinuation group
53	male	Respiratory Medicine	3.81	11.9	35.9	94.3	31.4	33.3	12.4	3.8	53.4			2	9.5	5.073	1.5	0.057			26	0.988	272	8.2	7.1	3.4	14	6	101	47	0.5		180	6	0.68	94.7	140	4.1	105	8.4	3.46	2	Early-discontinuation group
76	female	Respiratory Medicine	3.48	10.4	31.5	90.6	29.8	32.9	18.5	20.7	87.5			18.113	5.5	4.8125	0.1	0.0207	3.3	0.6831	3.6	0.7452	106		6.4	3	7	15	87	66	1	10	251	19	0.46	96.7	136	3.6	100	8.5	2.267	1	Early-discontinuation group
79	male	Respiratory Medicine		10.5	31.6	83.5	27.7	33.2	14	11.32	71.9			8.139	3	2.157	0.3	0.03396	7.4	0.83768	17.4	1.96968	213		6.5	3.3	29	136		201	0.3	37	174	32	1.17	46.6	140	5.2	107	8.7	3.525	2	Early-discontinuation group
81	male	Respiratory Medicine	2.54	8.2	24.5	96.5	32.3	33.5	22.5	8.46	91.4			7.732	0.2	0.1828	0.2	0.01692	4.4	0.37224	3.8	0.32148	478		5.9	2.3	21	41	118	50	0.6	11	198	11	0.5	117.3	132	4.4	97	8.2	6.502	1	Early-discontinuation group
69	male	Respiratory Medicine	2.73	8.9	26.3	96.7	32.8	33.9	21.5	6.6	58.8			3.9	0.2	0.1176	0.9	0.0594			28.8	1.9008	217	8.1	6.1	2.8	29	15	176.333	165	0.9		450	10	0.81	72.5	141	3.3	104	8.2	7.32	1	Early-discontinuation group
57	male	Respiratory Medicine	2.98	10.6	32.3	108.4	35.7	33	13.5	5.2	75.9			3.9	1	0.759	0.9	0.0468			11.9	0.6188	265	7.2	7.2	4	37	32	100	49	0.5	162	289	22	0.59	108.3	134	4.5	96	9.4	0.1	1	Early-discontinuation group
74	male	Respiratory Medicine	3.43	10.1	29.9	87.2	29.5	33.8	14.2	4.6		81		3.726	0.5	0			6.5	0.299	12	0.552	241		6.6	3.4	15	9		12	0.4	87	159	21	0.62	95.2	138	4.3	102	8.6	1.852	2	Early-discontinuation group
46	male	Respiratory Medicine	4.38	13.4	40.1	91.6	30.5	33.3	13.3	7.3	59.9			4.373	2.9	1.7371	0.4	0.0292	7.3	0.5329	29.5	2.1535	195		7.2	3.9	20	13		31	0.5	48	454	14	0.86	76.3	140	3.8	104	9.1	0.199	2	Early-discontinuation group
74	female	Respiratory Medicine	3.64	10.4	31.4	86.3	28.6	33.1	16	9.51	77.7			7.389	1.9	1.4763	0.2	0.01902	9.4	0.89394	10.8	1.02708	344		5.3	1.9	238	270	480	120	1.1	33	271	10	0.43	104.9	133	4.1	96	7.5	12.66	2	Early-discontinuation group
60	male	Respiratory Medicine	4.59	13.9	42.9	93.4	30.3	32.4	13.2	8.1	79.6			6.448	3.4	2.7064	0.7	0.0567	7.2	0.5832	9.1	0.7371	278		7		31	38		126	0.6	33	410	21	0.8	76.5	141	4.4	104	9.5	2.214	2	Early-discontinuation group
61	male	Respiratory Medicine	2.66	8	24.3	91.3	30	33.1	16.9	5.7	77.5			4.34	2.4	1.86	0.6	0.0342	12.5	0.7125	7	0.399	351		6.6	2.4	24	19		26	0.3	26	170	12	0.87	69.4	137	3.1	101	7.3	9.384	5	Sustained-treatment group
70	male	Respiratory Medicine	5.47	16.1	48.6	88.9	29.5	33.2	14.6	5.2	65.3			3.396	3.5	2.2855	0.9	0.0468	9	0.468	21.3	1.1076	187		6.5	3.7	17	12		17	0.8	50	143	26	0.87	66.7	145	4.2	112	9.1	0.084	8	Sustained-treatment group
71	male	Respiratory Medicine	5.25	15.7	47.5	90.4	29.9	33.1	13.7	7		74		5.18	1	0	1	0.07	6	0.42	18	1.26	244		7.6	4.8	26	39		65	1	228	173	12	1.06	53.6	142	3.7	105	9.7	0.051	17	Sustained-treatment group
72	male	Respiratory Medicine	3.22	8.4	26.4	82	26	31.8	16.1	7.8	85			6.63	2.7	2.295	0	0			2.4	0.1872	180	8.6		2.3	22	13	109	41	0.4	13	366	10	0.57	105.2	141	4.4	106	7.8	3.76	9	Sustained-treatment group
74	female	Respiratory Medicine	3.66	10.7	33	90.1	29.3	32.5	14.6	9.3	75.6			7.031	2.3	1.7388	0.5	0.0465	4.4	0.4092	17.2	1.5996	244		7	4.2	16	11		16	0.3	50	150	20	0.85	49.8	137	4.3	103	9.4	0.306	17	Sustained-treatment group
58	male	Respiratory Medicine	3.95	13.5	41.4	104.9	34.3	32.7	13.9	6.4		56.5		3.616	6	0	0.5	0.032	9	0.576	28	1.792	364		6.8	3.8	18	11		73	0.4	66	272	14	0.8	77.2	142	4.5	106	9.6	0.901	25	Sustained-treatment group
67	male	Respiratory Medicine		14.1	42.5	98.2	32.6	33.2	13.7	5.21	57.3			2.98533	2.6	1.4898	0.3	0.01563	11.7	0.60957	28.1	1.46401	304		8.1	4	25	18		31	0.6	346	243	18	0.78	76.2	141	4.2	105	9.6	0.058	76	Sustained-treatment group
64	male	Respiratory Medicine	3.03	8.8	27.2	89.8	28.9	32.2	14.1	14.6	80			11.7	0.2	0.16	0.5	0.073			9.1	1.3286	522	7.9	6.8	1.9	24	29	603	249	0.7	24	127	18	0.94	62.9	139	4.6	100		31.85	30	Sustained-treatment group
70	male	Respiratory Medicine	4.35	13.5	40.9	94	31.1	33	14.5	5.8		66		3.828	6.5	0			8	0.464	19.5	1.131	203		6.6	3.9	15	8		30	0.6		213	16	0.84	69.4	142	4.1	107	8.7	0.321	41	Sustained-treatment group
55	female	Respiratory Medicine	4.1	13.1	38.2	93.2	32	34.3	13.5	5.6	70.6			4	0.7	0.4942	0.6	0.0336			22	1.232	351	8.6	7	4	20	14	74	16	0.5		161	16	0.57	84	140	4.1	103	9.1	0.1	27	Sustained-treatment group
75	male	Respiratory Medicine	4.12	10.5	32.6	79.1	25.5	32.2	22.6	6.22	67			4.167	1.3	0.871	1	0.0622	9.6	0.59712	21.1	1.31242	211		6.8	3.5	19	17	123	17	1.2	166	219	16	1.09	51.1	143	4.1	110	8.4	0.193	7	Sustained-treatment group
70	male	Respiratory Medicine	3.95	12.4	37.4	94.7	31.5	33.3	13.6	4.6	70.3			3.2	2.2	1.5466	0.2	0.0092			13.4	0.6164	172	8.4	7.2	4.2	36	17	42.3333	34	0.5	84	177	32	1.55	35.5	141	4.6	105	9.6	0.12	14	Sustained-treatment group
79	male	Respiratory Medicine	3.04	10.1	30.5	100.2	33.1	33	14.3	3.8	54			2.052	1.3	0.702	0.3	0.0114	9.3	0.3534	35.1	1.3338	210				21	16		24	0.5		192	19	0.78	72.6	139	4.1	102	8.9	0.04	37	Sustained-treatment group
73	male	Respiratory Medicine	3.54	11.7	33.8	95.5	33	34.5	13.5	9.3	76.9			7.152	0.4	0.3076	0.4	0.0372			16.5	1.5345	228	7.3	5.9	3.1	20	9	93	28	0.4	114	170	22	1.15	48.6	138	4.6	102	8.7	0.42	10	Sustained-treatment group
81	male	Respiratory Medicine	4.45	13	39.4	88.6	29.2	32.9	15.3	5.5	70.8			3.894	1.4	0.9912	0.9	0.0495	5.8	0.319	21.1	1.1605	242		7.4	3.9	22	9		51	0.9	81	211	17	0.88	63.2	142	3.9	105	10	0.066	34	Sustained-treatment group
79	female	Respiratory Medicine	4.98	15.3	47.3	94.9	30.7	32.3	14.3	7.8	55.7			4.345	1.2	0.6684	1.1	0.0858	8.6	0.6708	33.4	2.6052	317		7.3	4	20	8			0.5	40	185	11	0.61	70.3	141	4	106	9.2	0.189	58	Sustained-treatment group
65	male	Respiratory Medicine	3.08	10.5	32	104.1	34.2	32.8	13.8	5.2	88.5			4.602	0	0	0	0	3.3	0.1716	8.2	0.4264	210		6.1	3.8	15	10		39	0.5	41	239	23	0.85	69.9	142	4.8	105	9.2	0.017	13	Sustained-treatment group
80	male	Respiratory Medicine		13	39.8	96.5	31.4	32.6	13	6.94		62.5		4.3375	1	0			11.5	0.7981	25	1.735	214		7.4	4.2	26	25		26	0.4	190	205	18	0.7	81.5	139	4.1	102	9.1	0.697	7	Sustained-treatment group
71	male	Respiratory Medicine	3.58	9.9	30.7	85.8	27.7	32.2	14.5	6.7	68.9			4.616	0.4	0.2756	0.6	0.0402	14.3	0.9581	15.8	1.0586	534		6.8	2.7	54	67		197	0.5	40	156	11	0.66	89.9	136	4	101	8.6	14.669	8	Sustained-treatment group
74	male	Respiratory Medicine	3.13	8.9	27.4	87.5	28.5	32.6	15.4	14.4	80.4			11.6	0	0	0.8	0.1152			6.4	0.9216	580	6.7	7.6	2.8	13	10	115.667	88	0.3	26	200	18	0.73	79.6	136	4.3	99	9.3	19.51	10	Sustained-treatment group
72	male	Respiratory Medicine	3.77	11.7	35	92.9	30.9	33.3	15.1	6.5	75.4			4.901	1.7	1.2818	0.4	0.026	12.2	0.793	10.3	0.6695	183		5.9	3.1	15	9		15	0.5	51	217	18	3.3	15.4	139	4.3	103	8.8	5.721	19	Sustained-treatment group
66	female	Respiratory Medicine	3.54	10.1	30.8	87	28.6	32.9	15.2	8.6	53.4			4.592	7.3	3.8982	0.3	0.0258	11.9	1.0234	27.1	2.3306	319		7.6	3.9	24	9		34	0.2	87	249	19	0.9	48.3	137	4.4	103	9.3	1.831	24	Sustained-treatment group
60	male	Respiratory Medicine	3.47	10.6	32.7	94	30.6	32.6	17.8	9.6	78.4			7.526	1.3	1.0192	0.3	0.0288	9.5	0.912	10.5	1.008	373		6.6	3.3	10	8		29	0.5	36	168	11	0.57	110.8	141	4.1	106	8.6	6.819	11	Sustained-treatment group
77	male	Respiratory Medicine	3.94	11.6	35.8	90.9	29.5	32.5	14.3	8.1	63.8			5.168	8.2	5.2316	0.4	0.0324	8.2	0.6642	19.4	1.5714	277		7.2	3.4	19	17		16	0.3	56	250	14	0.72	79.9	139	3.9	103	8.7	0.96	7	Sustained-treatment group
66	male	Respiratory Medicine	4.03	12.4	36.8	91.2	30.7	33.7	12.9	9.8	68.2			6.7	5.2	3.5464	0.4	0.0392			17.9	1.7542	327	8.7	7.2	3.6	15	10	88.6667	25	0.4	46	248	24	1	58.3	138	4.6	104	9.1	3.26	6	Sustained-treatment group
72	male	Respiratory Medicine	4.02	12.6	38.4	95.4	31.4	32.9	13.7	6.4	71.9			4.6	1	0.719	0.6	0.0384			18.1	1.1584	276	8.1	6.5	3.8	17	9	122	16	0.5	49	152	11	0.72	81.4	142	4.1	107	9.1	0.24	8	Sustained-treatment group
71	male	Respiratory Medicine		12	36.5	90.5	29.8	32.9	14.6	9.14	78.1			7.13834	1.1	0.8591	0.4	0.03656	7.7	0.70378	12.7	1.16078	415			3.5	20	21		74	0.5	30	150	10	0.59	101.7	138	4.4	101		6.188	38	Sustained-treatment group
56	male	Respiratory Medicine	4.21	13.3	40.4	96.1	31.6	32.9	13.9	6	72.9			4.4	1	0.729	1	0.06			20.3	1.218	242	8.9	7	4.5	18	17	79	16	0.7		162	11	0.9	68.6	142	4.2	107	9.6	0.09	16	Sustained-treatment group
63	male	Respiratory Medicine	4.2	11.8	36.8	87.7	28.2	32.1	14.3	18.3		76.5	0.5	14.091	5.5	0	0	0			9	1.647	528	7.4	6.6	2.9	16	17	140	195	0.3		452	11	0.59	105.2	137	4.7	97	9.2	17.81	16	Sustained-treatment group
62	male	Respiratory Medicine		12.1	35.7	92.3	31.4	34	14.8	3.25	51.9			1.68675	1.5	0.7785	0.9	0.02925	6	0.195	39.7	1.29025	220		5.8	3.8	11	7		25	0.5	52	119	13	0.67	92	143	5	107	9.2	0.194	45	Sustained-treatment group
45	female	Respiratory Medicine	4.18	10.9	33.6	80.4	26	32.3	14.7	18	93.5			16.83	1.3	1.2155	0.2	0.036	3.4	0.612	1.6	0.288	266		6.4	2.8	25	32		222	0.6	11	275	7	0.49	104.9	137	4.2	96	9.1	26.795	22	Sustained-treatment group
63	male	Respiratory Medicine		12.5	37.2	95.4	32	33.5	13	12.11	80.6			9.761	2	1.612	0.1	0.01211	6.9	0.83559	10.4	1.25944	425		7.3	2.8	42	77		59	0.8	30	193	10	0.68	90.1	139	4.7	103	8.8	11.428	13	Sustained-treatment group
65	male	Respiratory Medicine	3.82	12.2	35.7	93.4	32	34.3	13.9	4.7	62.8			2.952	1	0.628	1	0.047	9.5	0.4465	25.7	1.2079	246		6.6	4	22	14		25	0.6	141	183	12	0.73	82.6	143	4	106		0.044	33	Sustained-treatment group
57	male	Respiratory Medicine	5.21	15.8	47.4	91	30.4	33.3	12.8	10	72.6			7.26	2.2	1.5972	0.2	0.02	7.4	0.74	17.6	1.76	246		7.1	4.4	23	28		30	0.5	99	184	24	0.81	76.6	142	4.5	106	9.5	2.432	9	Sustained-treatment group
67	male	Respiratory Medicine	4.24	13	40.2	94.7	30.7	32.4	16.9	3.6	79			2.844	0.8	0.632	0.2	0.0072	8.9	0.3204	11.1	0.3996	210		6.4	3.8	29	20			0.6	108	196	13	0.62	97.9	141	4.3	102	9.7	0.076	6	Sustained-treatment group
88	female	Respiratory Medicine	3.86	12.2	37.5	97.2	31.6	32.5	12.9	7.15	70.2			5.019	2.9	2.0358	0.6	0.0429	6.9	0.49335	19.4	1.3871	180		7	3.5	19	10	53	17	0.6	101	216	12	0.64	64.6	143	4.4	108		0.043	8	Sustained-treatment group
70	male	Respiratory Medicine	4.05	10.8	33.3	82.2	26.7	32.5	14.5	27.3		74	0.5	20.339	5	0	0	0			10	2.73	514	7.9	7.3	2.3	11	19	93.6667	76	0.4	13	192	14	0.67	88.8	133	4.7	99	8.1	11.59	8	Sustained-treatment group
83	female	Respiratory Medicine	3.65	12.8	37.5	102.6	34.9	34	17.4	6.2	70.8			4.4	0.9	0.6372	0.9	0.0558			20.5	1.271	280	8.6		4.3	13	6	94.3333	13	0.8		177	23	0.67	62.5	139	4	102	9.7	0.13	16	Sustained-treatment group
71	male	Respiratory Medicine	4.58	14.7	44.3	96.7	32.1	33.2	13.4	7	64			4.5	5.9	3.776	0.8	0.056			22.1	1.547	198	7.8	6.5	3.8	13	11	103.333	30	1.1	58	180	12	0.83	70	140	4.1	105	8.6	0.4	10	Sustained-treatment group
67	male	Respiratory Medicine	3.57	9.6	29.2	81.8	26.8	32.7	16.7	3.3	46			1.518	2.5	1.15	1.4	0.0462			34.5	1.1385	67	10.2	3.4	1.3	37	56	91	24	0.2	38	408	19	1.28	44.3	140	4.4	114	7.4	0.16	11	Sustained-treatment group
81	male	Respiratory Medicine	4.11	13.2	38.9	94.7	32.2	34	12.1	5.2	50.8			2.642	1.8	0.9144	0.6	0.0312	10.7	0.5564	36.1	1.8772	206		6.5	4	21	27		67	0.8	89	155	9	0.83	67.4	142	3.5	104	8.9	0.083	14	Sustained-treatment group
75	male	Respiratory Medicine	4.74	14.3	44	92.8	30.2	32.6	14.6	6		64.5		3.87	6	0	0.5	0.03	9	0.54	20	1.2	325		6.1	3.7	18	12		20	0.5	152	222	14	1.08	51.7	141	4.1	103	9.1	0.973	26	Sustained-treatment group
75	female	Respiratory Medicine	4.77	14.5	44.9	94.1	30.5	32.4	14.9	7.2	57.5			4.1	3.7	2.1275	1.5	0.108			28.8	2.0736	212	8.7	6.3	3.8	21	19	82	24	0.7	40	179	10	0.58	75.4	142	3.8	105	9.1	0.25	24	Sustained-treatment group
60	male	Respiratory Medicine	3.46	10.6	31.9	92.1	30.7	33.3	13.4	8.6	77.3			6.6	2.3	1.7779	0.2	0.0172			10.8	0.9288	326	6.4	6.4	3	28	24	113	129	1.1	78	612	13	0.68	91.3	136	4.4	102	8.2	17.47	5	Sustained-treatment group
49	male	Respiratory Medicine		14.8	43.8	91.3	30.9	33.8	12.9	9.01	55.4			4.99154	2.5	1.385	1.5	0.13515	7.6	0.68476	33	2.9733	201		7.1	3.7	32	47		54	0.4	93	191	15	0.65	101.7	139	4.3	105	9.2	0.564	5	Sustained-treatment group
73	male	Respiratory Medicine	2.39	7.6	23	96.1	31.9	33.2	16.1	8.2	76.5			6.273	2.3	1.7595	0.4	0.0328	9.3	0.7626	11.5	0.943	296		7.5	3	12	26		49	0.4	12	135	19	1.27	43.6	136	4.7	103	8.8	5.532	5	Sustained-treatment group
61	male	Respiratory Medicine	3.51	9.5	29.9	85.2	27.1	31.8	17	10.96	73.3			8.034	2.8	2.0524	0.3	0.03288	8.9	0.97544	14.7	1.61112	386		7	2.9	14	11	109	33	0.3	38	212	10	0.9	66.9	132	4.7	96	8.3	6.818	6	Sustained-treatment group
68	male	Respiratory Medicine	4.27	13	40.4	94.4	30.4	32.2	13.2	4.9	73.3			3.6	3.2	2.3456	0.5	0.0245			13.8	0.6762	72	8.7	7.9	4.2	30	28	150.333	101	1		191	29	1.39	40.3	141	5.7	104	9.7	1.08	21	Sustained-treatment group
71	male	Respiratory Medicine	4.33	10.2	33.3	76.9	23.6	30.6	14.8	12.9	85.7			11.055	0.9	0.7713	0.4	0.0516	4.1	0.5289	8.9	1.1481	463		7.1	2.7	19	25	231	210	0.7	21	225	29	1.48	37.2	131	4.9	95		13.409	6	Sustained-treatment group
84	male	Respiratory Medicine	3.85	13	39.5	102.6	33.8	33	13.8	4.7		51.5		2.4205	2.5	0	0.5	0.0235	19	0.893	26.5	1.2455	237		7.4	3.8	14	10		15	0.4	87	164	17	1.01	53.8	142	4.4	105	8.8	0.341	24	Sustained-treatment group
74	male	Respiratory Medicine		9.4	28	90.9	30.6	33.7	13.5	6.28	67			4.208	2.4	1.608	1	0.0628	10.9	0.68452	18.7	1.17436	285			4	24	9		30		96	212	13	0.95	59.7	139	4.8	104		0.421	6	Sustained-treatment group
72	male	Respiratory Medicine	3.22	8.3	25.9	80.4	25.8	32.1	15.7	14.6	84.4			12.3	3.8	3.2072	1	0.146			7.1	1.0366	520	7	6.2	2.6	21	23	85.6667	65	0.5	10	210	19	1.29	43	137	4.8	103	10.5	7.43	9	Sustained-treatment group
56	male	Respiratory Medicine	4.31	13.2	39.5	91.8	30.7	33.5	13.5	8.7		60		5.22	5	0			2.5	0.2175	32.5	2.8275	358		7.6	4.6	16	7		21	0.2	140	185	15	0.68	93.2	146	4.3	108	9.3	0.262	22	Sustained-treatment group
49	male	Respiratory Medicine	4.87	14.4	43.3	89	29.7	33.4	13.6	5	60.5			3.025	1	0.605	0.4	0.02	6.8	0.34	31.3	1.565	225		6.4	4.3	14	21		23	0.7	116	177	17	0.87	73.9	144	4.2	109	9.3	0.038	13	Sustained-treatment group
53	male	Respiratory Medicine	4.07	9.8	31.6	77.5	24	30.9	21	5.9	73.7			4.348	4.7	3.4639	0.4	0.0236	12	0.708	9.2	0.5428	492		6.7	3.6	16	10		43	0.3	106	239	13	0.69	93.2	140	4.2	105	8.9	0.826	17	Sustained-treatment group
77	female	Respiratory Medicine		13	39	94.6	31.5	33.3	16.1	7.33		71		5.2043	1	0			5	0.3665	23	1.6859	213		7.7	4.1	67	103		29	0.5	82	286	18	0.61	70.8	140	4	104		0.162	77	Sustained-treatment group
75	male	Respiratory Medicine	4.78	15.5	46.2	96.6	32.5	33.6	13.7	6.8	62.9			4.277	4.4	2.7676	0.4	0.0272	8.9	0.6052	23.4	1.5912	185		7.6	4	25	19		47	1.1	88	175	9	0.78	73.7	137	4.2	100	9.5	0.12	7	Sustained-treatment group
65	male	Respiratory Medicine	3.74	12.7	37.8	101.2	33.9	33.5	13.4	4.8	57			2.7	2.2	1.254	0.5	0.024			30.4	1.4592	281	7.8	6.4	4	21	33	84	64	0.4	30	176	16	0.67	90.7	142	4.4	107	9.4	0.24	8	Sustained-treatment group
69	male	Respiratory Medicine	4.3	13	38.8	90.4	30.2	33.4	14	8.6	64.3			5.53	7.1	4.5653	0.9	0.0774	7.7	0.6622	20	1.72	272			3.6	14	11		24	0.6	19	210	9	0.62	97.1	144	4.6	107	9.5	1.038	15	Sustained-treatment group
50	male	Respiratory Medicine	5.02	14.9	45.5	90.6	29.8	32.9	12.1	10.1	76.9			7.767	2.4	1.8456	0.4	0.0404	8.5	0.8585	11.8	1.1918	360		7.4	3.6	30	55		717		61	196	14	0.93	68.3	139	4.3	100	9.2	2.406	13	Sustained-treatment group
80	male	Respiratory Medicine	3.99	12.3	36.9	92.4	30.9	33.4	15.7	6	78			4.68	0.2	0.156	0.3	0.018	9.7	0.582	11.8	0.708	182		7.2	3.3	18	11		27	0.4	39	161	14	0.59	98.2	130	4.4	95	8.4	3.719	6	Sustained-treatment group
71	male	Respiratory Medicine	3.83	12	35.9	93.9	31.4	33.4	13.5	3.8	59.2			2.25	9	5.328	0.4	0.0152	12.4	0.4712	19	0.722	199		7.5	4.1	20	10		13	0.5	65	233	18	0.83	70	139	4.6	106		0.301	8	Sustained-treatment group
81	male	Respiratory Medicine		13.9	40.5	98.6	33.9	34.4	13.6	5.98	62.5			3.7375	2.6	1.625	0.6	0.03588	10.3	0.61594	24	1.4352	136		7	3.7	15	8		31	0.7	53	165	13	0.82	68.3	138	3.7	107		0.149	24	Sustained-treatment group
68	male	Respiratory Medicine	4.74	13.7	41	86.7	28.8	33.3	13.3	10.1	68.1			6.878	4.9	3.3369	0.5	0.0505	8.2	0.8282	18.3	1.8483	395		7.4		26	31		81	0.4	24	224	17	0.71	84.1	140	5.1	104	9.9	8.993	8	Sustained-treatment group
57	male	Respiratory Medicine	4.77	14.8	44	92.3	31.1	33.7	13.6	5.9	48.8			2.879	1	0.488	0.9	0.0531			40.7	2.4013	327	8.4	7.2	4.4	20	18	74	44	0.6	94	148	14	0.65	97.4	139	4.3	104	9	0.02	54	Sustained-treatment group
45	male	Respiratory Medicine		10.5	31.8	89.9	29.7	33	13.6	11.1	82.5			9.158	1.6	1.32	0.2	0.0222	7.2	0.7992	8.5	0.9435	345		7.5	3.5	10	7		22	0.3	53	164	10	0.6	113.8	138	3.9	102	8.9	3.075	15	Sustained-treatment group
79	female	Respiratory Medicine	2.8	8.5	25.6	91.5	30.4	33.2	14.3	5.4	67			3.6	1.9	1.273	0.7	0.0378			21.4	1.1556	246	8	7.9	3.1	33	14	114	20	0.4	65	238	18	0.85	48.9	137	4.8	102	9.4	1.69	11	Sustained-treatment group
52	male	Respiratory Medicine	5.29	16.5	49.7	93.9	31.1	33.2	13.7	9.9	61			6.039	7	4.27	1.1	0.1089	13	1.287	17.9	1.7721	338		7.6	4	28	14		77	0.8	76	256	7	0.74	86.8	139	3.9	99	8.9	1.986	7	Sustained-treatment group
46	male	Respiratory Medicine	4.69	14.6	44.3	94.7	31.1	32.9	12.4	7.4		64		4.736	2.5	0	1.5	0.111	5	0.37	27	1.998	243		6.9	4.4	18	25		111	1.1	95	198	10	0.65	103.6	141	4.3	106	9.3	0.782	12	Sustained-treatment group
49	female	Respiratory Medicine	3.38	10.9	32.9	97.4	32.4	33.3	16.4	6.5	59.2			3.8	9.5	5.624	0.9	0.0585			23.3	1.5145	365	7.1	7.5	4	16	8	63.3333	47	0.4	64	195	11	0.64	76.5	141	4.1	104	9.2	0.15	7	Sustained-treatment group
83	male	Respiratory Medicine		11.8	35.5	92.4	30.7	33.2	13.4	5		67.5		3.375	5	0	0.5	0.025	9.5	0.475	17.5	0.875	167		6.5	3.7	25	16		16	0.4	54	186	21	1.12	48.2	139	4.7	105	8.9	0.077	12	Sustained-treatment group
69	male	Respiratory Medicine	4.22	12.9	38.8	91.9	30.5	33.2	12.6	7.4	53.5			4	4.1	2.1935	0.5	0.037			30.1	2.2274	220	8.5	6.9	3.8	23	27	146.333	62	0.4	51	201	18	0.76	77.7	134	4.3	99	9.1	2.03	5	Sustained-treatment group
68	male	Respiratory Medicine	4.57	15.2	45	98.5	33.3	33.8	12.7	3.92	65.5			2.568	2.8	1.834	0.8	0.03136	12	0.4704	18.9	0.74088	163		6.5	4.1	19	17	56	31	0.8	109	155	16	1.01	57.2	143	4.1	108	9.3	0.049	8	Sustained-treatment group
75	male	Respiratory Medicine	4.84	15.5	46.8	96.5	32	33.1	13.5	4.4	58.4			2.6	2.3	1.3432	0.5	0.022			31.5	1.386	195	8.6	7	3.9	22	23	72	31	0.6	84	249	16	0.71	81.7	143	3.6	104	9.9	0.17	9	Sustained-treatment group
82	male	Respiratory Medicine	3.69	11.2	34.1	92.4	30.3	32.8	15.1	4.6		74		3.404	3.5	0	1	0.046	7	0.322	14.5	0.667	194		6.9		17	8		8	0.4	48	186				139	4.2	98	9.4	2.827	31	Sustained-treatment group
75	male	Respiratory Medicine	4.37	12.9	38	86.9	29.5	33.9	15.3	7.182	72.9			5.236	2.1	1.5309	0.3	0.021546	7.2	0.517104	17.5	1.25685	248		7.6	3.4	23	7		16	0.4	72	255	12	0.67	87.1	138	3.7	104	9	0.85	7	Sustained-treatment group
79	female	Respiratory Medicine	4.23	13.5	41.6	98.4	32.1	32.6	14.6	4.5	48.5			2.2	11.6	5.626	1.8	0.081			30.3	1.3635	213	8.9	6.3	3.3	20	18	68	25	0.6	49	185	16	0.54	80.3	142	3.9	107	8.9	0.06	22	Sustained-treatment group
80	male	Respiratory Medicine	2.88	7.9	24	83.3	27.4	32.8	17.5	16.4	89.1			14.612	0.6	0.5346	0.2	0.0328	5.9	0.9676	4.2	0.6888	394		7.4	2	67	85		184	0.5	33	236	14	0.69	82.8	127	4.4	92		13.519	5	Sustained-treatment group
61	female	Respiratory Medicine	4.05	12.2	37.4	92.3	30.1	32.7	13.4	3.9	65.1			2.5	0.9	0.5859	0.9	0.0351			28.2	1.0998	248	8.8	7	4.6	15	10	78.3333		0.5	43	136	7	0.47	100.6	145	3.9		9.3	0.02	27	Sustained-treatment group
64	male	Respiratory Medicine	4.33	12.8	38.6	89.1	29.4	33	14.2	7	73.2			5.124	4	2.928	0.3	0.021	6.3	0.441	16.2	1.134	287		6.7	3.4	10	9		64	0.3	46	145	18	1.11	52.5	140	4.3	103		1.612	39	Sustained-treatment group
62	male	Respiratory Medicine	3.82	11.9	35.3	92.6	31.1	33.6	17.5	7.1	75.7			5.375	1.9	1.4383	0.2	0.0142	12.6	0.8946	9.6	0.6816	172		6.8	3.4	15	26		53	0.6	70	163	14	0.68	90.5	139	4.5	104	7.6	7.926	26	Sustained-treatment group
60	male	Respiratory Medicine	4.64	15.6	46.9	101.2	33.7	33.3	13.8	6.8	69.8			4.746	0.8	0.5584	0.4	0.0272	5.8	0.3944	23.2	1.5776	245		8.3	4.9	35	46		277	0.6	129	230	15	0.87	69.8	140	4.2	106	10.3	0.159	15	Sustained-treatment group
68	male	Respiratory Medicine	3.41	10.8	33	96.8	31.7	32.7	14	6.49	50.6			3.284	4.3	2.1758	0.3	0.01947	12.3	0.79827	32.5	2.10925	307		7.1	3.4	24	16	75	52	0.5	69	209	19	0.82	71.8	142	4.4	105	9.2	2.233	6	Sustained-treatment group
55	male	Respiratory Medicine	3.79	12.1	37.1	97.9	31.9	32.6	13.2	5.04	69			3.478	1.6	1.104	0.8	0.04032	10.5	0.5292	18.1	0.91224	217		6.9	3.7	17	12	85	18	0.7	46	194	10	1.07	57	141	4.1	104	9.2	0.414	6	Sustained-treatment group
67	female	Respiratory Medicine	3.87	11.2	34.7	89.6	29	32.4	13.4	19	89.7			17.043	0.7	0.6279	0.1	0.019	3.3	0.627	6.2	1.178	529		7.4	3.7	18	8		19	0.3	37	228	8	0.46	100.3	142	3.5	104	10.2	2.198	14	Sustained-treatment group
76	female	Respiratory Medicine	3.24	10.4	31.7	97.8	32.2	32.9	14.9	5.4	78.5			4.2	0.4	0.314	0.7	0.0378			12.5	0.675	281	7			99	98	200	405	0.5	35	281	14	0.54	81.2	134	4.7		8.8	0.86	6	Sustained-treatment group
49	female	Respiratory Medicine	4.37	12.8	38.8	88.6	29.2	33	12.1	8.1	72.4			5.864	2	1.448	0.1	0.0081			18.4	1.4904	411	7.2	7.7	4.1	13	9	163.333	25	0.3	42	169	11	0.48	104.7	134	4.7	94	10	1.02	26	Sustained-treatment group
69	male	Respiratory Medicine	4.7	14.7	44.2	94.2	31.4	33.3	13.5	7.8		66		5.148	2.5	0	1.5	0.117	4	0.312	26	2.028	255		7.6	4.3	31	29		104	0.9	104	177				135	3.9	98	9.4	1.038	6	Sustained-treatment group
54	male	Respiratory Medicine	4.81	14.5	44	91.5	30.2	33	12.1	8.1	68.6			5.557	1.2	0.8232	0.2	0.0162	7.1	0.5751	22.9	1.8549	322		7.6	3.7	26	37		45	0.3	87	303	8	0.78	81	140	4.3	102	9.7	0.986	26	Sustained-treatment group
58	male	Respiratory Medicine	3.57	10.7	32.2	90.1	29.9	33.2	12.6	6.3	66.1			4.164	9.5	6.2795	0.9	0.0567	11.3	0.7119	12.2	0.7686	394		5.6	2.5	17	19		67	0.3	25	195	13	1.04	58	139	4.9	103	8.8	11.091	18	Sustained-treatment group
73	male	Respiratory Medicine	3.94	13	37.5	95.4	33.1	34.7	14.4	3.8		57		2.166	2	0			8	0.304	33	1.254	178		6.8	4.1	19	11		17	0.5	80	192	19	0.82	70.4	143	4.2	106	9	0.092	5	Sustained-treatment group
66	female	Respiratory Medicine	4.47	15	44.6	99.7	33.6	33.7	12.2	4.6	70			3.22	1.3	0.91	0.6	0.0276	10.8	0.4968	17.3	0.7958	290		6.7	4.4	43	42		283	0.7	56	169	10	0.43	108.4	135	4.4	97		1.079	8	Sustained-treatment group
62	male	Respiratory Medicine		12.6	38	95.2	31.5	33.1	13.6	5.04	70.3			3.543	3	2.109	0.4	0.02016	9.9	0.49896	16.4	0.82656	320		6.5	3.5	10	6		12	0.6	44	173	10	0.67	92	144	3.9	110	8.7	2.037	10	Sustained-treatment group
57	male	Respiratory Medicine	4.22	12.7	38.5	91.2	30.1	33	12.6	5.6	72.7			4.071	1.6	1.1632	0.5	0.028	5.7	0.3192	19.5	1.092	171		6.7	4.2	38	21	76	107	0.6	380	456	20	1	60.8	143	3.9	105	8.7	0.746	5	Sustained-treatment group
58	male	Respiratory Medicine	4.21	12.8	38.6	91.7	30.4	33.1	12.8	7.9	62.8			4.961	3.6	2.2608	0.6	0.0474	8.9	0.7031	24.1	1.9039	419		7.4	3.5	15	10		26	0.3	79	188	14	0.68	92.2	139	4.1	104	8.9	2.59	14	Sustained-treatment group
77	male	Respiratory Medicine	3.37	10.8	32.6	96.6	31.9	33	13.9	6.8	73.3			4.984	1.2	0.8796	0.6	0.0408	6.7	0.4556	18.2	1.2376	308		6.6	3.3	13	8		25	0.4	34	305	16	0.74	77.5	139	4.2	103	8.3	2.901	5	Sustained-treatment group
78	female	Respiratory Medicine		9.9	29.8	91.7	30.5	33.2	12.7	7.34	69.7			5.116	0.6	0.4182	0.1	0.00734	6.3	0.46242	23.3	1.71022	238		7	4.1	28	16		64	0.3	197	221	19	0.95	43.4	143	3.9	106	9.2	0.778	18	Sustained-treatment group
81	male	Respiratory Medicine	4.24	12.7	38	89.6	29.9	33.4	15	6.1	73.4			4.477	4.6	3.3764	1.7	0.1037	8	0.488	12.3	0.7503	259		7	3.5	13	10		24	0.7	91	177	26	0.97	56.8	140	4.5	105	8.8	0.374	20	Sustained-treatment group
68	male	Respiratory Medicine	4.3	12.7	38.3	89	29.6	33.2	14.4	5.7	65.5			3.734	4.6	3.013	0.9	0.0513	9.4	0.5358	19.6	1.1172	297		7.3	4.6	16	12		37	0.6	77	170	18	0.74	80.3	140	3.8	105	10.3	0.242	12	Sustained-treatment group
50	male	Respiratory Medicine		14.1	43	89.8	29.5	32.9	14.3	6.54	62.7			4.10058	3.2	2.0064	1	0.0654	11.2	0.73248	21.9	1.43226	347		7.3	3.9	12	11		23	0.3	43	285	13	0.92	69.2	138	4.2	104	9.3	1.385	22	Sustained-treatment group
58	male	Respiratory Medicine	3.82	12	36.2	94.7	31.3	33	12.9	4.6	64.1			2.9	1.8	1.1538	1.1	0.0506			21.1	0.9706	165	7.5	7.5	4.1	24	23	66	34	0.5		198	11	0.76	81.7	125	4.9	91	9.1	0.02	26	Sustained-treatment group
72	female	Respiratory Medicine	4.14	12.5	39.3	94.9	30.3	31.9	14.4	10.5	76.7			8.1	1.1	0.8437	1	0.105			16.4	1.722	321	9	7.9	3.9	44	34	188		0.7	25	459	17	0.89	47.7	140	4.3		9.7	1.18	5	Sustained-treatment group
60	male	Respiratory Medicine	4.34	14	41	94.5	32.2	34.1	12.1	8.9	74.2			6.604	1.9	1.4098	0.5	0.0445	5.3	0.4717	18.1	1.6109	269		6.7	4.2	16	20		151	0.6	45	155	15	0.91	66.4	141	4	105	9.3	2.925	13	Sustained-treatment group
71	male	Respiratory Medicine	4.67	13.7	41.1	88	29.3	33.3	13.9	6		76.5		4.59	4.5	0			5.5	0.33	13.5	0.81	245		7.2	4.3	14	12		24	1.1	74	183	17	1.07	53	141	4.1	106	9.4	0.126	34	Sustained-treatment group
61	male	Respiratory Medicine	5.44	14.8	45.1	83	27.2	32.7	14.4	8.2	67.1			5.502	8.9	5.9719	0.8	0.0656	9.5	0.779	13.7	1.1234	354		7.9	3.9	38	64		64	0.4	37	213	25	0.65	95.5	138	4.4	102	8.8	1.227	7	Sustained-treatment group
71	male	Respiratory Medicine	4.05	13.4	40.4	99.7	33.2	33.3	13.9	6.6	75.5			4.983	2.8	2.114	0.4	0.0264	6.1	0.4026	15.2	1.0032	206		7.1	4.3	16	14		32	0.5	71	172	22	1.24	45.1	144	4.7	105	9.8	0.157	24	Sustained-treatment group
69	male	Respiratory Medicine	3.52	11.2	33.3	94.6	31.9	33.7	17.1	6.7		71.5		4.7905	2.5	0	0.5	0.0335	8	0.536	17.5	1.1725	361		8	3.6	16	6		17	0.4	37	230	13	0.77	76.6	140	4.3	103	9.6	3.756	15	Sustained-treatment group
76	male	Respiratory Medicine		12.1	37.6	94.6	30.4	32.1	13.2	7.32	62			4.538	2.6	1.612	0.6	0.04392	7.2	0.52704	27.6	2.02032	343		7.3	3.5	15	12		25	0.4	70	211	20	0.99	56.6	139	4.3	105	9.1	3.063	11	Sustained-treatment group
73	male	Respiratory Medicine		15.1	45	88.5	29.6	33.5	15.3	5.75	76.6			4.4045	0.9	0.6894	1.3	0.07475	6	0.345	15.2	0.874	236		7.3	4.4	24	16		29	0.4	87	204	18	1.23	45.2	139	4.7	103	9.9	0.501	13	Sustained-treatment group
83	female	Respiratory Medicine	3.45	9.3	28.5	82.6	26.9	32.6	14	7.3		73.5		5.3655	1	0			7	0.511	18.5	1.3505	418		7	3.3	25	15		33	0.5	55	264	18	0.89	45.8	138	4.5	101	9.1	6.181	22	Sustained-treatment group
73	male	Respiratory Medicine	3.6	12.2	36	99.9	33.9	33.9	12.8	4.6	71.2			3.3	2.4	1.7088	0.4	0.0184			18.7	0.8602	181	7.3	6.8	4	28	22	80	54	0.5	225	286	18	0.8	72.3	142	4	108	9.2	0.42	4	exclusion
58	male	Respiratory Medicine	3.51	8.7	27.3	77.9	24.9	32	16.7	12.4		86.5		10.726	1	0			3.5	0.434	9	1.116	609		5.6	2.7	8	4		61	0.3		132	7	0.43	152.3	136	3.6	98	8.3	10.425	3	exclusion
70	male	Respiratory Medicine	4.17	12.8	38.5	92.5	30.6	33.1	14.9	6.8	74.6			5.073	0.7	0.5222	0.3	0.0204	6.4	0.4352	18	1.224	173		7.4	4.2	17	18		17			167	17	0.87	66.7	139	4.1	105	9.4	0.19	3	exclusion
67	male	Respiratory Medicine	3.61	11.5	35	96.9	31.8	32.9	14.5	8.9	69.8			6.212	1.9	1.3262	0.8	0.0712	8.7	0.7743	18.8	1.6732	424		7.1	3.5	16	7		16	0.5	74	218	23	0.87	67.6	141	4	104		4.272	4	exclusion
77	male	Respiratory Medicine	3.6	10.9	33.7	93.6	30.3	32.3	17.4	6.82	70.1			4.781	4.1	2.8741	0.9	0.06138	12.6	0.85932	12.3	0.83886	174		5.9	3.3	22	11	119	112	0.7	56	619	10	0.73	78.7	140	3.8	104	9.1	2.956	4	exclusion
75	male	Respiratory Medicine	3.95	11.8	36.9	93.4	29.9	32	14.7	5.43	89.5			4.86	0	0	0.2	0.01086	6.1	0.33123	4.2	0.22806	180		6.4	3.5	21	8	50	71	0.5	53	180	11	0.63	93.1	143	4	105		1.486	4	exclusion
79	female	Respiratory Medicine	2.92	8.9	27	92.3	30.5	33.1	18.8	36.6	94.6			34.624	0.8	0.7568	0	0	1.4	0.5124	3.2	1.1712	464		6.8	2.9	38	17		73	0.4	22	251	12	0.79	52.9	137	3.5	99	8.8	9.642	4	exclusion
68	male	Respiratory Medicine	4.33	12.5	39.9	92.2	28.9	31.3	14.3	7	61.5			4.305	3.9	2.3985	0.8	0.056	10.8	0.756	23	1.61	408		6.4	3.7	17	11		67	0.4	73	291	16	0.89	65.7	141	4.3	104	9.3	1.779	3	exclusion
70	male	Respiratory Medicine	2.18	7.9	22.5	103	36	34.9	16.8	11.3	79.7			9.006	0.1	0.0797	0.1	0.0113	7.2	0.8136	12.9	1.4577	277		7.2	2.8	15	9		48	0.4	18	185	9	0.73	80.9	139	3.8	104	8.9	7.822	3	exclusion
79	male	Respiratory Medicine		11.7	34.6	101.5	34.2	33.7	17.9	7.63	50.5			3.853	0.3	0.1515	0.2	0.01526	6.2	0.47306	42.8	3.26564	151		5.8	3.6	20	31		42	0.8	79	461	22	1.02	54.2	136	4.5	103	9	0.023	4	exclusion
78	female	Respiratory Medicine	4.85	11.8	36.8	75.9	24.4	32.1	14.5	7.6		80.5		6.118			0.5	0.038	6.5	0.494	12.5	0.95	353		7.7	4.4	19	12		15	0.4	68	164	17	0.89	46.6	143	4.2	105	9.2	0.902	4	exclusion
69	male	Respiratory Medicine	3.52	11.7	35.3	100.2	33.2	33.2	15.5	5.9	75			4.425	0.1	0.075	0.5	0.0295	7.3	0.4307	17.1	1.0089	417		6.9	2.5	20	6		18	0.5	87	232	11	0.77	76.6	135	4	99	8.2	1.571	4	exclusion
67	male	Respiratory Medicine	4.27	13.7	41.7	97.6	32	32.8	13.9	5.4	61.2			3.305	4.2	2.5704	1.1	0.0594	11.1	0.5994	22.4	1.2096	344		7.4	3.9	26	24		45	0.6	88	294	10	0.82	72.1	135	4.1	101		0.974	4	exclusion
54	male	Respiratory Medicine		14.2	44.2	93.2	30	32.2	12.9	8.07	61.8			4.987	3.8	2.3484	0.4	0.03228	14	1.1298	20	1.614	360		7.6	3	88	33		325	0.9	45	717	13	0.73	87.1	135	4.7	99	9.5	15.789	3	exclusion
69	male	Respiratory Medicine	2.98	8	25	83.9	26.8	32	14.9	12.96	82.4			10.679	1.2	0.9888	0.4	0.05184	7.9	1.02384	8.1	1.04976	505		6.9	2.1	48	13	246	129	0.4	17	445	11	0.36	176	135	3.6	100	8	5.269	3	exclusion
68	male	Respiratory Medicine	3.97	13	38.1	95.8	32.7	34.1	12.8	9.9	86.8			8.593	0.2	0.1736	0	0	7.8	0.7722	5.2	0.5148	205		6.1	3	18	10		21	0.8	18	446	11	0.44	141.9	127	4.1	92	8.6	3.606	3	exclusion
70	female	Respiratory Medicine	3.51	10.3	32	91.3	29.3	32.1	15.2	9.6	67.4			6.5	4.2	2.8308	0.5	0.048			19.7	1.8912	377	7.7		2.9	16	14	98.6667	41	0.4		219	9	0.25	193	134	4.6	96	8.9	3.4	3	exclusion
78	female	Respiratory Medicine	3.53	10.8	32.3	91.3	30.5	33.4	15.6	5.2	73.6			3.827	2	1.472	0.3	0.0156			14.4	0.7488	338	7.1	6.6	3.6	14	8	122.333	91	0.6	25	154	12	0.49	89.6	133	3.8	95	8.9	1.47	4	exclusion
72	male	Respiratory Medicine	3.8	12.7	39.2	103.1	33.5	32.5	18.5	6.4	80.8			5.171	2.3	1.8584	0.3	0.0192	8.2	0.5248	8.4	0.5376	191		6.4	3.1	26	11		63	0.9	43	259	12	1.06	53.3	139	4.4	101	8.9	3.983	4	exclusion
73	male	Respiratory Medicine	4.25	14.2	42.6	100.4	33.5	33.4	12.2	6.8	38.9			2.6	12.7	4.9403	1.2	0.0816			40.2	2.7336	156	9.6	7.2	4.4	23	15	60	14	1.2	165	200	21	0.89	64.3	142	4.6	104	9.3	0.1	4	exclusion
82	male	Respiratory Medicine	3.12	9.8	29.3	94.1	31.4	33.3	14.1	4.1	79.6			3.264	1.6	1.2736	0.4	0.0164	9.3	0.3813	9.1	0.3731	221		6.2	3.1	12	4		12	0.3	44	137	23	0.76	73.9	142	4	108	8.2	2.186	3	exclusion
74	female	Respiratory Medicine	4.28	12.4	38.2	89.3	29	32.5	13.1	5.01	63.6			3.186	4.6	2.9256	1.2	0.06012	8.4	0.42084	22.2	1.11222	271		7.1	4.2	19	9	116	13		105	209	19	0.74	57.9	142	4.3	106	9.5	0.144	3	exclusion
62	male	Respiratory Medicine	3.89	12	37.9	97.4	30.8	31.7	14.5	5.97	53.1			3.17	15.2	8.0712	0.7	0.04179	13.1	0.78207	17.9	1.06863	255				21	12	116	38	0.4	63	215	13	1.09	54	140	4.1	108	9.4	1.291	3	exclusion
69	female	Respiratory Medicine	4.16	13.8	40.9	98.3	33.2	33.7	12.7	7.15	65.4			4.676	1.7	1.1118	0.4	0.0286	8	0.572	24.5	1.75175	193		5.9	3.2	21	21	105	25	0.6		214	13	0.73	60	144	4.5	108	8.5	0.343	4	exclusion
60	female	Respiratory Medicine	2.7	9.9	28.9	106.8	36.8	34.4	19	5.4		72.5	0.5	3.9	1	0	0	0			21.5	1.161	146	6.6	6.5	4.2	22	21	46	23	0.5	112	156	15	0.61	76	143	3.5	106	9.1	0.04	4	exclusion
51	female	Respiratory Medicine		8.4	24.7	106.5	36.2	34	18.1	3.31	85.9			2.84329	2.3	1.9757	0.5	0.01655	8.5	0.28135	2.8	0.09268	224		6.9	3.8	28	7		39	0.7	71	775	11	0.63	76.9	138	5	103	9.1	1.928	3	exclusion
78	male	Respiratory Medicine	3.92	12.3	37.3	95.2	31.4	33	13.3	9.24	80.9			7.475	1	0.809	0.6	0.05544	7.5	0.693	10	0.924	258		6.8	4.1	18	17	64	27	0.5	28	169	15	1	55.6	143	4.7	108	9.5	0.202	4	exclusion
64	male	Respiratory Medicine	3.84	11.4	35	91.1	29.5	32.5	13.3	7.7	74			5.698	5.9	4.366	0.7	0.0539			13.9	1.0703	350	8.5	7.3	3.7	15	18	116	42	0.7	72	164	14	0.81	74.1	139	4.5	101	9.4	0.23	4	exclusion
63	male	Respiratory Medicine	4.46	14.5	45.9	102.9	32.5	31.6	15.1	6.23	80.9			5.04	2.9	2.3461	0.3	0.01869	8.8	0.54824	7.1	0.44233	108		6.7	4.1	15	19	96	34	0.3	153	275	49	8.33	5.8	143	4.3	100	9.2	0.188	4	exclusion
84	female	Respiratory Medicine	3.97	11.9	35.5	89.4	29.9	33.5	13.7	9.5		73		6.935	6.5	0	0.5	0.0475	5	0.475	15	1.425	270		7.8	3.8	28	22		139	0.5	58	238	16	0.65	64.4	142	4.1	107	9	1.304	3	exclusion
62	male	Respiratory Medicine	2.7	8.2	25	92.5	30.5	33	15	9.9	87			8.613	0.2	0.174	0.1	0.0099	7.7	0.7623	5	0.495	503		5.7	2.3	23	19		144	0.7	54	267	13	0.38	171	133	5	98	8	3.512	3	exclusion
70	female	Respiratory Medicine	4.39	12.8	39.3	89.5	29.2	32.6	12.8	5.7		68		3.876	5.5	0	0.5	0.0285	5.5	0.3135	20.5	1.1685	188		7.3	4.4	30	35	116	112	0.5	45	205	20	0.53	84.8	137	4.9	102		0.067		exclusion
75	male	Respiratory Medicine	3.87	11	35.4	91.5	28.4	31.1	14.3	6.51	75.5			4.915	4.6	3.473	0.3	0.01953	9.5	0.61845	10.1	0.65751	297		6.5	3.2	15	4	73	24	0.4	38	282	10	0.58	102	138	4	99	8.9	3.614		exclusion
74	male	Respiratory Medicine	4.93	14.6	43.6	88.4	29.6	33.5	13.6	6.3	64.7			4.076	2.2	1.4234	0.2	0.0126	8.9	0.5607	24	1.512	240		7.3	3.9	26	16	77	27	0.3	56	391	19	0.74	78.4	143	3.9	109	9.3	0.421		exclusion
77	male	Respiratory Medicine	4.54	15.2	43.2	95.2	33.5	35.2	12.3	3.05	78			2.379	0.7	0.546	0.7	0.02135	8.5	0.25925	12.1	0.36905	211		6.8	4.3	24	10	67	26	0.8	188	226	9	0.68	85	131	4	96	9.3	0.045		exclusion
50	female	Respiratory Medicine	3.34	11.8	33.3	99.7	35.3	35.4	13	3.8	64.7			2.459	5.5	3.5585	0.3	0.0114	6.1	0.2318	23.4	0.8892	145		5.1	2.7	22	13	95	52	0.6	36	231	7	0.89	53	141	3.3	104	7.9	0.578		exclusion
54	female	Respiratory Medicine	4.33	12.3	38.2	88.2	28.4	32.2	14.9	12.41	76.7			9.518	0.1	0.0767	0.2	0.02482	5.3	0.65773	17.7	2.19657	391		7.3	3.5	13	12	91	28	0.4	31	187	15	0.66	71.9	141	4.6	104	9.4	2.186		exclusion
83	male	Respiratory Medicine	4	11.5	35.3	88.3	28.8	32.6	12.9	6.43	77.7			4.996	2	1.554	0.3	0.01929	5.4	0.34722	14.6	0.93878	336		6.9	3.3	26	34	84	35	0.4	47	195	13	0.82	67.8	141	4.4	106	9	2.408		exclusion
70	female	Respiratory Medicine	3.24	9.3	28.9	89.2	28.7	32.2	13.6	7.52	82.4			6.196	1.3	1.0712	0.5	0.0376	8.9	0.66928	6.9	0.51888	499		6.4	2.4	27	18	194	64	0.4	60	270	13	0.46	99	136	3.9	94	8.6	18.691		exclusion
51	male	Respiratory Medicine	4.24	14.3	42.3	99.8	33.7	33.8	11.9	6.62	70.2			4.647	3.6	2.5272	0.6	0.03972	10.9	0.72158	14.7	0.97314	357		6.5	3.2	23	31	114	44	0.5	41	138	11	0.87	73.1	139	4.7	100	9.4	10.913		exclusion
76	male	Respiratory Surgery	3.97	12.5	38.1	96.2	31.5	32.7	13.5	16.3	87.5			14.3	0.4	0.35	0.8	0.1304			6.5	1.0595	461	6.4	6.9	2.9	25	14	127.667	105	0.3	195	220	14	0.77	74.5	144	3.8	104		13.56	1	Early-discontinuation group
73	male	Respiratory Surgery	4.17	12.5	39.1	93.9	29.9	31.9	14.3	6.4	55.4			3.5	3.1	1.7174	1	0.064			30.5	1.952	396	6.6	7.6	4	31	22	93.3333	80	0.6	147	228	21	1.13	49.5	142	4	105	9.1	0.67	8	Sustained-treatment group
68	male	Respiratory Surgery	3.95	12	36.7	92.8	30.4	32.8	14.3	8.3	73.1			6.067	1.1	0.8041	0.5	0.0415			19.4	1.6102	280	7.8	7.6	4	18	13	101.333	25	0.4		188	15	1.02	56.6	138	5	103	9.6	1.9	13	Sustained-treatment group
80	male	Urology	3.62	11.6	34.1	94.2	32.1	34	12.7	4.7	63.7			3	2.7	1.7199	0.9	0.0423			18.8	0.8836	188	6.4	6.4	4	22	16	64.3333	22	0.7	213	206	23	1.33	40.4	138	4.8	104	9.1	0.1	2	Early-discontinuation group
70	male	Urology	5.01	15	44.5	88.8	29.9	33.7	14.9	9.62	75			7.215	1.8	1.35	0.4	0.03848	10.9	1.04858	11.9	1.14478	234		7.4	4.3	20	18	99	43	1.2	80	217	19	1.34	41.6	136	4	98	9.4	0.307	1	Early-discontinuation group
70	male	Urology	3.88	11.4	35.1	90.5	29.4	32.5	13.1	5.03	64			3.219	2.2	1.408	0.8	0.04024	8	0.4024	25	1.2575	265		7	3.8	14	8	70	10	0.5	90	148	20	0.92	62.8	140	3.8	105	9.1	0.179	2	Early-discontinuation group
78	male	Urology	3.88	12.4	36.8	95	32	33.8	13.5	7.9	70.1			5.538	3.2	2.2432	0.4	0.0316	7.6	0.6004	18.7	1.4773	312			4.3	31	24		113	0.4		437	27	1.74	30.3	137	4.7	100	9.6	1.275	1	Early-discontinuation group
87	male	Urology	2.26	8.7	26.1	115.5	38.5	33.3	14.3	5.45	66.6			3.63	2.9	1.9314	0.6	0.0327	13.2	0.7194	16.7	0.91015	170		6.9	4.1	22	8	150	23	0.4	40	302	20	1.87	27.1	142	3.8	106	9.2	0.837	1	Early-discontinuation group
78	male	Urology		10.8	32.8	108.6	35.7	32.9	16.1	7.58	73.8			5.594	8.1	5.9778	0.6	0.04548	7.9	0.59882	9.6	0.72768	206		6.8	3	66	67		486	1		192	15	0.73	78.4	138	4.2	104	8.5	4.661	1	Early-discontinuation group
48	male	Urology	4.04	11.9	36.8	91.1	29.5	32.3	19.9	7.6	69.1			5.252	2.1	1.4511	0.9	0.0684	9.9	0.7524	18	1.368	325		6.8		19	18	135		0.4	87	214	27	1.47	41.9	146	4.3	111	8.8	0.911	2	Early-discontinuation group
57	female	Urology	2.83	8.4	24.9	88.1	29.8	33.8	17.9	7.6	83.7			6.361	0.2	0.1674	0.2	0.0152	4.9	0.3724	11	0.836	255		6.7	3.9	16	7		24	0.4	17	187	15	0.71	65.3	142	4	102	9.9	0.194	1	Early-discontinuation group
70	male	Urology	4.02	11.1	33.5	83.3	27.6	33.1	17.4	6.8	46.1			3.1	10.4	4.7944	1.4	0.0952			33.4	2.2712	234	7.4	6.9	3.7	23	21	87.6667	21	0.4	41	276	16	1.24	45.3	144	4.3	107	9.3	1.78	2	Early-discontinuation group
64	male	Urology	3.13	10.6	32.7	104.7	33.9	32.4	15.4	9.9	77.9			7.712	3	2.337	0.9	0.0891	6	0.594	12.2	1.2078	258		7.5	3.9	16	6	303	27	0.5	55	226	14	1.18	49.1	142	4.3	105	9	3.773	1	Early-discontinuation group
64	male	Urology	2.87	8.5	25.6	89.1	29.7	33.3	16.1	5.2	65.6			3.4	1	0.656	0.7	0.0364			16.2	0.8424	155	7.5	6.5	3.7	32	21	148	117	0.5	31	332	26	1.37	41.7	139	5.3	102	8.9	4.95	1	Early-discontinuation group
60	male	Urology	3.87	12.4	37.5	97.1	32.2	33.2	16.6	8.2	69.8			5.724	2.3	1.6054	0.2	0.0164	7.7	0.6314	20	1.64	265		7.2	3.7	102	97		470	0.7	93	490	19	1.22	48.2	140	4.7	101	9.6	15.122	2	Early-discontinuation group
57	male	Urology		9.3	29	93.5	30	32.1	21	5.02		48		2.4096	0.5	0			14.5	0.7279	37	1.8574	374		6.5	3.8	31	6		311	0.4		731	10	0.81	76.6	133	4.4	97		4.2	2	Early-discontinuation group
70	male	Urology	2.9	10	29	99.8	34.6	34.6	15.5	4.7	61.4			2.9	1.7	1.0438	0.5	0.0235			20	0.94	133	7.5	5.4	3.1	20	8		17	0.7	56	141	8	0.93	62	125	3.6	93	8.4	3.07	1	Early-discontinuation group
73	female	Urology	2.93	9.3	27.6	94.4	31.8	33.7	18.2	9.7	90.4			8.769	0.3	0.2712	0	0	7.1	0.6887	2.2	0.2134	253		5.8	2.8	14	7		137	0.6	16	154	10	0.56	78.9	130	4.3	98	7.8	11.086	1	Early-discontinuation group
57	female	Urology	3.22	8.7	27.8	86.4	27	31.3	23.4	9.5	55.2			5.244	1	0.552	0.8	0.076	13.2	1.254	29.8	2.831	469		6	2.8	10	4		379	0.4	18	299	15	0.81	56.6	140	5.7	112	8	4.876	2	Early-discontinuation group
75	male	Urology	3.97	11.3	36.9	93	28.4	30.6	18.8	11.91	76.5			9.107	0.2	0.153	0.8	0.09528	3.9	0.46449	18.6	2.21526	364		6.8	3	95	49		1050	0.8		3410	66	10.92	4.1	141	4.9	97		18.953	1	Early-discontinuation group
69	male	Urology	3.09	8.2	26.8	86.6	26.4	30.4	17.1	21.8		85		18.5	0.5	0	0.5	0.109			7	1.526	431	6.8	6.8	2.3	17	17	187		0.5	17	125	25	1.47	37.8	140	4.8	109	13	12.92	1	Early-discontinuation group
66	female	Urology	3.08	8.5	26.6	86.3	27.7	32.1	17.3	11	87.5			9.625	1.3	1.1375	0	0	4.7	0.517	6.5	0.715	397		6.5	3.1	14	5		35	0.4	46	177	10	0.81	54.2	138	4.3	100	9.2	4.082	2	Early-discontinuation group
79	male	Urology	3.87	10.5	33.3	86.1	27.1	31.4	18.4	8.7	84.4			7.343	0.3	0.2532	1.6	0.1392	7.6	0.6612	6.1	0.5307	329		5.3	2.5	66	30	72	23	0.6	369	470	24	1.73	30.4	130	4.3	97	8.3	4.496	2	Early-discontinuation group
65	male	Urology	4.3	12.7	39.7	92.4	29.7	32.1	12.9	10.2	78.5			7.4	0.1	0.0785	0.3	0.0306			14.7	1.4994	323	6.9	6.7	3	23	9	969	24	0.5	50	533	30	1.32	43.2	136	4.7	104	8.5	5.19	2	Early-discontinuation group
73	female	Urology	3.35	10.3	32	95.6	30.7	32.1	17.7	6.7	72			4.824	1.6	1.152	0.4	0.0268	10.7	0.7169	15.3	1.0251	772		6.9	4.2	22	11		32	0.6	34	555	12	0.86	49.4	142	4.1	101	9.2	0.85	13	Sustained-treatment group
67	male	Urology	2.93	9.3	28.2	96.2	31.7	33	16.3	3.28	57.6			1.889	2.1	1.2096	0.3	0.00984	17.1	0.56088	22.9	0.75112	341		6.5	3.7	15	11	115	32	0.4		165	10	1.09	52.8	138	3.8	98		2.487	8	Sustained-treatment group
67	male	Urology	2.82	9.3	26.9	95.3	33	34.6	14.3	5.2	52.1			2.7	3.9	2.0319	1	0.052			27.8	1.4456	207	7.2	9.9	3.4	27	21	90.3333	52	0.6	95	619	20	1.22	46.7	136	3.7	106	8.9	1.45	41	Sustained-treatment group
74	male	Urology	2.84	8	24.3	85.4	28.3	33.1	15.5	6.1	71			4.3	0.6	0.426	0.3	0.0183			20.4	1.2444	110	8	5.8	2.5	16	24	126	36	0.4		135	16	0.94	60.4	135	4.5	101	8.6	3.6	7	Sustained-treatment group
76	male	Urology	3.09	10.1	29.4	95	32.8	34.5	16	6.6		56.5	0.5	3.8	2	0	1	0.066			21	1.386	238	9.4	6.9	3.8	12	8	50	20	0.2	57	180	16	1.02	54.8	138	4.4	105	9	0.07	5	Sustained-treatment group
76	male	Urology	2.64	8.1	24.7	93.6	30.8	32.9	18.6	6.9		37.5	3	2.8	3	0	1.5	0.1035			9.5	0.6555	863	6.6	6.7	2.9	17	16	194	53	0.3	77	241	69	5.54	8.6	137	4.7	103	8.5	3.35	5	Sustained-treatment group
72	male	Urology	3.91	12.6	37.9	96.9	32.2	33.2	13.7	8.3													336		7	4.1	17	10	40	54	0.6	107	165	19	1.15	48.8	140	4.4	106	9.4	2.258	8	Sustained-treatment group
79	male	Urology	3.67	11.2	35	95.4	30.4	31.9	13.5	11.1	82.3			9.1	0.2	0.1646	0.2	0.0222			11.3	1.2543	456	6.3	7.6	3.4	17	10	82	14	0.5	32	167	24	1.6	33.1	141	4.4	102	9.1	5.55	29	Sustained-treatment group
71	male	Urology	3.51	14.1	43.2	122.8	40.2	32.7	16.6	5.3	75.9			4	0.2	0.1518	0.4	0.0212			16.6	0.8798	369	8	6.5	3.7	54	59	124	269	0.5	39	309	27	0.83	70	140	4	105	9.8	0.77	11	Sustained-treatment group
57	male	Urology	3.54	11.5	34.8	98.5	32.4	32.9	14.8	6.1	70.7			4.313	3.1	2.1917	0.7	0.0427			16.6	1.0126	240	6.3	7.5	4.1	17	13	85	88	0.7	165	211	13	1.03	58.9	142	4	105	9.1	0.71	8	Sustained-treatment group
83	female	Urology	3.02	9.3	28.3	93.8	30.7	32.8	16.5	6.9	73.4			5.1	0.6	0.4404	0.8	0.0552			16.5	1.1385	330	9.4	6.3	3.7	18	11	173	14	0.3	59	231	28	0.78	52.9	141	4.7	106	8.7	0.06	8	Sustained-treatment group
66	male	Urology	3.9	10.2	32.4	83	26.2	31.6	16.3	7.1	52.8			3.7	0.6	0.3168	0.6	0.0426			39.4	2.7974	419	6.6	7.4	3.9	17	17	122.333	33	0.4	67	139	16	1.09	53	142	4.1	104	9.1	7.45	7	Sustained-treatment group
74	male	Urology	3.87	11.4	34.1	88.1	29.5	33.4	14.5	6.99	63.9			4.467	2.3	1.4697	0.3	0.02097	8.3	0.58017	25.2	1.76148	187		6.3	3.9	14	16	78	20	0.7		145	21	0.86	66.5	142	4.3	106		0.081	6	Sustained-treatment group
86	female	Urology	2.5	7.2	22.5	89.9	28.8	32	15.3	8.2	85.3			7	0.6	0.5118	0.9	0.0738			3.6	0.2952	274	7.5	5.7	2.5	19	12	68	18	0.4	41	182	17	1.06	37.5	134	4.4	100	8.3	11.35	5	Sustained-treatment group
70	male	Urology	3.3	9.8	30.2	91.5	29.8	32.5	15	15.9	84.9			13.5	2.7	2.2923	0.2	0.0318			7	1.113	503	6.7	7.2	3.2	17	19	145	118	0.5	159	190	32	1.06	53.8	139	4.2	100	9.5	10.62	6	Sustained-treatment group
71	male	Urology	4.75	14.8	45.3	95.3	31.1	32.6	14.4	4.6													236	8	6.8	3.8	21	22	63	27	0.8	138	161	17	1.02	55.9	142	4.3	110	9.1	0.09	5	Sustained-treatment group
67	male	Urology	4.4	12.7	39.2	89	28.8	32.4	13.2	5.5	75			4.1	3.4	2.55	0.6	0.033			14.5	0.7975	276	6.5	7.5	3.6	12	6	84	19	0.5	117	224	19	1.15	49.8	143	3.6	102	9	0.59	5	Sustained-treatment group
70	male	Urology	5.59	13.7	44	78.8	24.7	31.3	19.5	6.5	70.7	69.5		4.596	2.5	1.7675	0.5	0.0325	9	0.585	19.7	1.2805	231		7.6	4.4	28	32		29	1.4	75	209	20	1.33	42	139	4.8	103	9.2	0.291	6	Sustained-treatment group
77	male	Urology	3.37	9.1	28.3	84	27.1	32.3	15.5	9.2	86.2			7.93	0.2	0.1724	0.2	0.0184	5.4	0.4968	8	0.736	354		6.7	3	13	5			0.7	28	306	17	0.8	71.2	140	4.5	103	9.1	7.722	8	Sustained-treatment group
77	male	Urology	3.84	13	38.3	99.6	33.7	33.8	12.7	6.2	58.6			3.4	1.8	1.0548	0.7	0.0434			31	1.922	143	7.4	6.5	4.1	29	24	54.3333	22	0.4	177	205	26	1.39	38.9	140	4.5	105	9	0.19	5	Sustained-treatment group
66	male	Urology	3.46	11.8	34.5	99.8	34	34.1	13.5	5.2	60.1			3.1	3.7	2.2237	0.9	0.0468			27.8	1.4456	215	7.4	7.6	4.6	20	15	46	26	0.6	106	185	17	1.06	54.7	139	4.3	103	9.3	0.05	9	Sustained-treatment group
72	male	Urology	3.03	10.8	33.1	109.2	35.7	32.7	16.1	7.7		60.5		4.7	3.5	0	0.5	0.0385			17	1.309	143	9.3	6.9	3.7	33	26	128.667	124	0.5	69	257	15	1.09	51.7	144	4.5	108	8.9	0.46	26	Sustained-treatment group
81	male	Urology	2.48	8	25	100.5	32.1	31.9	17	7	70.1			4.9	3.4	2.3834	0.9	0.063			14.5	1.015	332	7.6	7.4	3.4	18	11	136	94	0.5	82	195	28	1.4	38	137	4.5	102	8.9	4.18	10	Sustained-treatment group
53	female	Urology	3.95	11.9	36.2	91.6	30.3	33	13	4.8	49.6			2.381	15.2	7.5392	1	0.048	5.4	0.2592	28.8	1.3824	178		7	4.2	14	8		14	0.6	65	173	11	0.81	57.8	142	4.2	106	9.2	0.107	10	Sustained-treatment group
78	male	Urology	3.14	9.7	28.8	91.7	30.8	33.6	14.9	7.5	77.6			5.82	2.2	1.7072	0.5	0.0375	7	0.525	12.7	0.9525	268		6.3	3.3	20	9		24	0.5	37	159	21	1.59	33.5	138	4.5	103		0.672	6	Sustained-treatment group
83	male	Urology	3.07	10.2	31.2	101.8	33.2	32.6	16.5	5.7	60.6			3.5	0.9	0.5454	1.2	0.0684			23.1	1.3167	211	8.1	6.4	3.6	16	6	120.333	57	0.5	46	313	19	1.19	45.1	143	3.6	105	8.8	0.35	11	Sustained-treatment group
58	male	Urology	2.77	9.8	29.8	107.6	35.4	32.9	15.9	2.92	64			1.869	0.7	0.448	0.3	0.00876	15.8	0.46136	19.2	0.56064	155		6.4	3.9	29	32	154	241	0.8	46	200	17	1.48	39.4	144	4.3	110	9	0.534	11	Sustained-treatment group
46	male	Urology	3.7	12.4	36.8	99.5	33.5	33.7	14.8	5.9	63.4			3.741	7.7	4.8818	0.8	0.0472	7.3	0.4307	20.8	1.2272	202		6.2	3.7	12	10		11	0.5	117	169	38	11.81	4.3	141	4.8	102	8.6	0.073	6	Sustained-treatment group
68	male	Urology	2.44	9.2	27.1	110.9	37.7	34	14.2	9.7	82.5			8.003	0.7	0.5775	0.1	0.0097	9.7	0.9409	7	0.679	84			3.6	21	11		34	0.6	35	166	43	6.91	7	134	4.9	102	9.4	8.828	5	Sustained-treatment group
76	female	Urology	3.27	9.3	29.5	90.1	28.6	31.7	16.8	8.9	79.9			7.111	0.1	0.0799	0.5	0.0445	4.9	0.4361	14.6	1.2994	417		6.5	2.8	15	9			0.4	232	247	15	0.64	67.4	142	4	101	9.2	1.111	5	Sustained-treatment group
80	male	Urology	3.62	11.8	35	96.8	32.6	33.7	13.5	4.9													232		7.5	4.4	15	10		28	0.5	94	279	23	1.1	49.7	140	4.6	104		0.678	39	Sustained-treatment group
76	male	Urology	3.43	10.5	32.1	93.8	30.8	32.8	16.2	13.3	86.5			11.5	1.2	1.038	0.2	0.0266			5.3	0.7049	335	8.1	6.5	3	14	7	97.6667	34	0.6	96	229	25	0.99	56.6	130	4.3	93	8.7	20.24	9	Sustained-treatment group
70	male	Urology	3.62	10.8	32.7	90.4	29.7	32.8	18.6	5.7	81.7			4.657	0.9	0.7353	0.5	0.0285	4.6	0.2622	12.3	0.7011	220		6.7		23	13	78	16	0.4	89	171	25	1.46	37.9	143	5.1	108		0.287	7	Sustained-treatment group
64	male	Urology	4.21	13.5	40.6	96.5	32	33.2	15.3	5.2	46.5			2.4	6.1	2.8365	0.6	0.0312			38.8	2.0176	261	7			21	17	81.6667	32		131	171	17	0.84	71.2	142	4.4	106	9.1		37	Sustained-treatment group
62	female	Urology	3.89	12.5	37.3	95.8	32	33.4	13.1	4.6	52.4			2.41	2.2	1.1528	0.6	0.0276			33.2	1.5272	195	7.7	7.2	4.2	28	19	90.3333	25			159	17	0.8	56	140	4.9	104	9.6	0.05	12	Sustained-treatment group
70	male	Urology	4.39	13.2	40.5	92.3	30.1	32.6	13.2	12.46	72.5			9.034	1	0.725	0.2	0.02492	9.4	1.17124	16.9	2.10574	337		6.9	3.6	26	19	97	14	0.8		175	11	0.7	84.7	141	3.9	99	9.5	2.574	6	Sustained-treatment group
55	male	Urology	2.58	7.5	22.9	88.7	29.1	32.8	20.8	15.4	71.5			11.011	4.9	3.5035	0.5	0.077	13.3	2.0482	9.8	1.5092	670		6.2	2.3	16	9		421	0.5		159	13	1	61.4	138	3	97		14.027	3	exclusion
81	male	Urology	3.19	10.8	31.7	99.3	33.7	33.9	15.4	7.5	71.1			5.3	3.2	2.2752	0.6	0.045			16.9	1.2675	352	6.9	5.9	3.3	18	16	69	68	0.5	28	188	17	0.85	65.7	138	4	103	9.2	0.08	4	exclusion
71	male	Urology	4.4	13.2	41.1	93.4	29.9	32	15.7	12.5	72.3			9	1.4	1.0122	0.2	0.025			17.3	2.1625	311	8.3	7.6	4	22	21	75	23	0.3	86	180	21	0.85	68.2	141	4.8	103	9.9	1.3	3	exclusion
71	female	Urology	2.87	9.7	29.6	103.2	33.9	32.8	16.5	8.2	76.5			6.3	0.1	0.0765	0.7	0.0574			15	1.23	409	6.5	7.3	4.1	17	13	148.333	29	0.3	102	215	24	1.43	28.5	143	4.5	107	9	0.02	3	exclusion
63	male	Urology	3.63	11.7	34.3	94.6	32.1	34	14.7	4.4	58			2.6	9.4	5.452	0.5	0.022			22.3	0.9812	307	7.9	7	3.7	13	7	96	17	0.6	97	196	15	0.89	67.1	140	4	103	8	0.41	3	exclusion
71	female	Urology	4.01	10.9	33.1	82.5	27.3	33	13.6	4.9	60.8			2.979	5.7	3.4656	0.5	0.0245	6.7	0.3283	26.3	1.2887	289		6.5	3.7	14	11		15	0.5		160	27	0.86	49.8	143	4.9	108		0.252	4	exclusion
66	female	Urology		11.1	34.1	93	30.2	32.5	15.2	7	72.4			5.068	0.6	0.4344	0.4	0.028	5.8	0.406	20.8	1.456	289		6.6	4	24	16		36	0.5	68	197	11	0.56	81.2	141	4.1	105	9.1	0.943	3	exclusion
70	male	Urology	2.01	7.5	21.4	106.7	37.4	35	18.4	1.602	49			0.785	4.1	2.009	1.1	0.017622	16.9	0.270738	29	0.46458	220			3.7	10	5		18	0.5	69	171	14	0.99	57.9	141	3.7	109	8.8	0.513	4	exclusion
79	male	Urology	3	10	30.6	102.1	33.4	32.7	18	4.1		77		3.157	0.5	0			11.5	0.4715	11	0.451	127		6.5	3.9	15	4		9	0.7	32	240	33	1.77	29.6	141	3.9	104		2.07	3	exclusion
67	male	Urology	3.3	9.4	28.2	85.6	28.5	33.3	19.5	2.7	60			1.62	2.5	1.5	0.4	0.0108	17.7	0.4779	19.4	0.5238	734		5.9	3.2	17	10		82	0.4	37	237	15	0.81	73.1	140	4.8	103	8.7	0.248	3	exclusion
65	male	Urology	2.75	9.1	28.2	102.5	33.1	32.3	14.4	5.96	66.3			3.951	1.7	1.1271	0.3	0.01788	9.9	0.59004	21.8	1.29928	268		7.1	3.7	12	5	114	12	0.4	50	159	32	2.04	26.8	139	5.2	106	9	1.531	3	exclusion
77	male	Urology	2.83	9.3	27.2	96.2	32.8	34.1	14.9	6	67.3			4	6.8	4.5764	1.4	0.084			14.2	0.852	283	7.4	6.5	2.8	38	31	110	45	0.4	24	239	23	1.41	38.3	136	4.8	99	9	9.1	3	exclusion
73	male	Urology	4.28	13.3	38.8	90.7	31	34.1	13.7	5.6	69.1			3.87	4.5	3.1095	0.3	0.0168	8.1	0.4536	18	1.008	268		6.8	4	21	17		36	0.7		184	20	1.28	43.2	130	4.8	95	9.2	0.942	3	exclusion
69	male	Urology	4.16	12.8	37.9	91	30.6	33.6	13.2	6.6	68.7			4.534	1.5	1.0305	0.4	0.0264			20.7	1.3662	314	6.7	7.2	4.1	17	12	94.6667	27	0.5	108	180	24	1.13	50.3	137	4.5	100	9.2	1.53	4	exclusion
83	male	Urology	3.09	9.8	30.7	99.5	31.9	32	16.2	12.8		68.5		8.8	19.5	0	1	0.128			7	0.896	453	8.6	5.6	3.3	21	10	455	269	0.3	56	278	17	0.88	62.8	137	5.7	103	8	0.35	3	exclusion
86	male	Urology	3.22	8.5	28	87	26.4	30.4	14.6	6.19	82.2			5.088	0.3	0.2466	0.2	0.01238	9.9	0.61281	7.4	0.45806	179		6.6	3.1	27	8	104	26	0.5	75	379	26	1.19	44.7	134	4.6	98	8.8	7.166		exclusion
49	male	Urology	4.77	14.4	42.9	89.9	30.2	33.6	13	7.8	62			4.8	5.9	3.658	0.5	0.039			22.1	1.7238	270	8.3		4.3	22	22		38			237	15	0.96	66.4	139	4.1	104	9.4	0.09		exclusion
71	male	Urology	5.06	14.8	45.6	90.1	29.2	32.5	15	7.5	69.5			5.2	2.2	1.529	1	0.075			19.3	1.4475	241	7.7	6.7	4.3	17	11	55	21	0.9	47	164	26	0.93	61.8	142	4.6	105	9.7	0.05		exclusion
64	male	Urology	2.56	6.3	20.4	79.5	24.7	31.1	18.8	5.1	72.3			3.7	2	1.446	0.6	0.0306			15.9	0.8109	238	5.6	7.4	2.9	18	12	76	41	0.4	62	152	17	0.97	60.8	142	3.9	104	8.7	11.03		exclusion
71	male	Urology	4.73	13.9	41.8	88.4	29.4	33.3	12.4	5.29	52.6			2.783	4	2.104	0.9	0.04761	8.5	0.44965	34	1.7986	289		7.8	4.4	16	13	72	28	0.4	80	150	23	1.43	38.6	141	4.6	104	10	0.157		exclusion
72	male	Urology	2.24	8.7	26.9	120.1	38.8	32.3	19.2	5.6	57			3.192	3.8	2.166	0.4	0.0224	8.4	0.4704	30.4	1.7024	446		7	4.3	17	5	55	32	0.6	126	237	28	1.73	31.2	142	5.7	110	9.4	0.058		exclusion
70	male	Urology	4.14	14	41.1	99.3	33.9	34.1	14.3	4.2	65.1			2.7	0.9	0.5859	0.8	0.0336			26.1	1.0962	135	10.2			11	12		23		80	157	16	0.96	59.9	138	4.2	101		0.01		exclusion
64	male	Urology	4.2	13.2	39.3	93.6	31.3	33.5	13.1	4.9	59.5			2.9	2.9	1.7255	0.3	0.0147			29.8	1.4602	359	6.8	7.1	4.3	15	9	49	23	0.8	66	140	16	1.48	38.3	138	4.6	103	9.7	0.1		exclusion
85	male	Urology	3.32	9.8	28.1	84.6	29.5	34.9	15.1	12.02	93.5			11.239	0	0	0	0	4.3	0.51686	2.2	0.26444	203		4.8	2.3	24	14	68	11	0.8	174	202	46	1.42	36.9	122	5	88	8.4	20.401		exclusion
