# Supplementary material for: High red blood cell distribution width attenuates the effectiveness of Immune checkpoint inhibitor therapy: An exploratory study using a clinical data warehouse
Source: PLoS One. 2024 Aug 1;19(8):e0299760. doi: 10.1371/journal.pone.0299760 (PMC11293676; doi:10.1371/journal.pone.0299760)
Supplement: S2 Table — The parameters are as follows: Sex (M; Male, F; Female), Number of Pembrolizumab doses (N of Pembrolizumab doses), Progression-Free Survival in days (PFS (days)), Age, Pathology (type of cancer, in this case, Adenocarcinoma), and Red Cell Distribution Width (RDW). (XLSX) [file pone.0299760.s002.xlsx]

## Sheet: Validation part 1
Sex	N of Pembrolizumab doses	PFS(days)	Age	Pathology	RDW
M	7	233	67	Adenocarcinoma	17.1
F	25	1113	49	Adenocarcinoma	12.1
M	16	308	63	Adenocarcinoma	14.6
M	3	77	64	Adenocarcinoma	13.3
M	68	1933	57	Adenocarcinoma	13.6
M	9	182	72	Adenocarcinoma	16.1
F	3	51	70	Adenocarcinoma	15.2
M	1	16	69	Adenocarcinoma	21.5
F	23	1665	55	Adenocarcinoma	13.4
M	4	313	69	Adenocarcinoma	12.6
M	5	245	66	Adenocarcinoma	12.9
F	16	1323	79	Adenocarcinoma	14.6
M	5	241	71	Adenocarcinoma	13.2
M	1	25	53	Adenocarcinoma	12.4
F	21	758	61	Adenocarcinoma	13.4
F	34	1302	75	Adenocarcinoma	14.9
M	34	1077	58	Adenocarcinoma	12.9
M	3	207	73	Adenocarcinoma	12.7
M	39	993	56	Adenocarcinoma	13.9
M	25	990	75	Adenocarcinoma	13.5
M	7	692	72	Adenocarcinoma	13.7
F	23	828	72	Adenocarcinoma	14.4
M	34	770	73	Adenocarcinoma	12.2
M	8	188	80	Adenocarcinoma	16.7
M	9	704	73	Adenocarcinoma	13.5
F	7	132	49	Adenocarcinoma	12.4
M	10	206	74	Adenocarcinoma	19.7
M	7	250	69	Adenocarcinoma	18.9
M	7	155	65	Adenocarcinoma	13.4
M	1	49	57	adenosquamous carcinoma	13.5
M	14	343	70	Squamous cell carcinoma	13.6
M	1	25	82	Squamous cell carcinoma	15.5
M	9	1350	72	Squamous cell carcinoma	15.7
M	4	117	60	Squamous cell carcinoma	13.9
F	11	125	79	Squamous cell carcinoma	14.3
F	1	16	77	Squamous cell carcinoma	15.2
F	3	93	76	Squamous cell carcinoma	15.9
F	4	101	78	Squamous cell carcinoma	15.6
M	1	69	50	Squamous cell carcinoma	17.2
F	16	306	83	Squamous cell carcinoma	17.4
F	4	137	60	Squamous cell carcinoma	19
M	7	188	70	poorly differentiated non small cell carcinoma	14.5
M	21	236	68	undifferenciated carcinoma	13.2
M	1	55	66	N/A	17.2
