# Supplementary material for: High red blood cell distribution width attenuates the effectiveness of Immune checkpoint inhibitor therapy: An exploratory study using a clinical data warehouse
Source: PLoS One. 2024 Aug 1;19(8):e0299760. doi: 10.1371/journal.pone.0299760 (PMC11293676; doi:10.1371/journal.pone.0299760)
Supplement: S3 Table — This table presents the demographic and clinical characteristics of patients included in the validation part 2 of the study on immune checkpoint inhibitors (ICIs). The parameters are as follows: ICIs (type of immune checkpoint inhibitor), Sex (Male, Female), Age, RDW (Red Cell Distribution Width), Target (classification into Early-discontinuation group), and Number of ICIs doses (N of ICIs doses). (XLSX) [file pone.0299760.s003.xlsx]

## Sheet: Validation part2
ICIs	Sex	Age	RDW	target	N of ICIs doses
Atezolizumab	Female	65	16.2	Early-discontinuation group	1
Atezolizumab	Female	63	21.6	Early-discontinuation group	1
Atezolizumab	Female	77	17.1	Early-discontinuation group	1
Atezolizumab	Female	71	19.4	Early-discontinuation group	1
Pembrolizumab	Female	69	14.6	Early-discontinuation group	1
Pembrolizumab	Female	79	16.8	Early-discontinuation group	1
Pembrolizumab	Female	77	14.6	Early-discontinuation group	1
Pembrolizumab	Female	59	22.7	Early-discontinuation group	1
Pembrolizumab	Female	34	17.9	Early-discontinuation group	1
Pembrolizumab	Female	82	13.6	Early-discontinuation group	1
Pembrolizumab	Female	68	13.7	Early-discontinuation group	1
Pembrolizumab	Female	84	13.5	Early-discontinuation group	1
Pembrolizumab	Female	76	17.3	Early-discontinuation group	1
Atezolizumab	Female	69	16	Early-discontinuation group	2
Atezolizumab	Female	82	16.5	Early-discontinuation group	2
Atezolizumab	Female	72	15.8	Early-discontinuation group	2
Nivolumab	Female	57	18	Early-discontinuation group	2
Nivolumab	Female	64	13.3	Early-discontinuation group	2
Pembrolizumab	Female	64	16.9	Early-discontinuation group	2
Pembrolizumab	Female	74	13.8	Early-discontinuation group	2
Pembrolizumab	Female	57	14.1	Early-discontinuation group	2
Pembrolizumab	Female	70	14	Early-discontinuation group	2
Pembrolizumab	Female	78	14.8	Early-discontinuation group	2
Pembrolizumab	Female	67	19.3	Early-discontinuation group	2
Atezolizumab	Female	76	19.4	exclude	3
Atezolizumab	Female	55	14.9	exclude	3
Pembrolizumab	Female	70	15.2	exclude	3
Pembrolizumab	Female	51	18.1	exclude	3
Pembrolizumab	Female	84	13.7	exclude	3
Nivolumab	Female	79	13.4	exclude	4
Pembrolizumab	Female	78	15.6	exclude	4
Pembrolizumab	Female	60	19	exclude	4
Pembrolizumab	Female	78	14.5	exclude	4
Nivolumab	Female	60	20.6	Sustained-treatment group	5
Nivolumab	Female	68	18.2	Sustained-treatment group	5
Pembrolizumab	Female	79	14.3	Sustained-treatment group	11
Pembrolizumab	Female	74	14.6	Sustained-treatment group	12
Pembrolizumab	Female	67	13.4	Sustained-treatment group	14
Pembrolizumab	Female	66	15.2	Sustained-treatment group	15
Pembrolizumab	Female	83	17.4	Sustained-treatment group	16
Pembrolizumab	Female	45	14.7	Sustained-treatment group	17
Pembrolizumab	Female	78	12.7	Sustained-treatment group	18
Pembrolizumab	Female	83	14	Sustained-treatment group	22
Pembrolizumab	Female	79	14.6	Sustained-treatment group	23
Pembrolizumab	Female	75	14.9	Sustained-treatment group	24
Pembrolizumab	Female	49	12.1	Sustained-treatment group	26
Atezolizumab	Female	80	15.5	Sustained-treatment group	27
Pembrolizumab	Female	55	13.5	Sustained-treatment group	27
Pembrolizumab	Female	61	13.4	Sustained-treatment group	27
Atezolizumab	Female	68	13.6	Sustained-treatment group	47
Pembrolizumab	Female	79	14.3	Sustained-treatment group	51
Pembrolizumab	Female	77	16.1	Sustained-treatment group	68
Atezolizumab	Male	75	16	Early-discontinuation group	1
Nivolumab	Male	55	16.3	Early-discontinuation group	1
Pembrolizumab	Male	66	17.2	Early-discontinuation group	1
Pembrolizumab	Male	50	17.2	Early-discontinuation group	1
Pembrolizumab	Male	82	14.9	Early-discontinuation group	1
Pembrolizumab	Male	69	23.4	Early-discontinuation group	1
Pembrolizumab	Male	57	13.5	Early-discontinuation group	1
Pembrolizumab	Male	87	14.1	Early-discontinuation group	1
Pembrolizumab	Male	74	25.1	Early-discontinuation group	1
Pembrolizumab	Male	79	15.2	Early-discontinuation group	1
Pembrolizumab	Male	70	15	Early-discontinuation group	1
Pembrolizumab	Male	77	13.6	Early-discontinuation group	1
Pembrolizumab	Male	71	21.5	Early-discontinuation group	1
Pembrolizumab	Male	76	13.1	Early-discontinuation group	1
Pembrolizumab	Male	66	12.9	Early-discontinuation group	1
Pembrolizumab	Male	86	14.4	Early-discontinuation group	1
Pembrolizumab	Male	70	20.2	Early-discontinuation group	1
Pembrolizumab	Male	68	12.7	Early-discontinuation group	1
Pembrolizumab	Male	70	23.6	Early-discontinuation group	1
Pembrolizumab	Male	57	12.6	Early-discontinuation group	1
Atezolizumab	Male	69	13.9	Early-discontinuation group	2
Atezolizumab	Male	38	14	Early-discontinuation group	2
Atezolizumab	Male	76	14.6	Early-discontinuation group	2
Atezolizumab	Male	75	14.8	Early-discontinuation group	2
Nivolumab	Male	75	16	Early-discontinuation group	2
Nivolumab	Male	76	14.6	Early-discontinuation group	2
Nivolumab	Male	68	18.7	Early-discontinuation group	2
Nivolumab	Male	74	14.9	Early-discontinuation group	2
Nivolumab	Male	74	14.8	Early-discontinuation group	2
Pembrolizumab	Male	53	12.4	Early-discontinuation group	2
Pembrolizumab	Male	70	22.3	Early-discontinuation group	2
Pembrolizumab	Male	75	12.9	Early-discontinuation group	2
Pembrolizumab	Male	69	12	Early-discontinuation group	2
Pembrolizumab	Male	74	13.7	Early-discontinuation group	2
Pembrolizumab	Male	68	16.5	Early-discontinuation group	2
Pembrolizumab	Male	65	14.9	Early-discontinuation group	2
Pembrolizumab	Male	71	14.8	Early-discontinuation group	2
Pembrolizumab	Male	36	13.8	Early-discontinuation group	2
Pembrolizumab	Male	59	13.8	Early-discontinuation group	2
Pembrolizumab	Male	79	14	Early-discontinuation group	2
Pembrolizumab	Male	74	14.2	Early-discontinuation group	2
Pembrolizumab	Male	60	13.2	Early-discontinuation group	2
Atezolizumab	Male	54	14.2	exclude	3
Atezolizumab	Male	74	15.5	exclude	3
Nivolumab	Male	63	14.5	exclude	3
Pembrolizumab	Male	58	16.7	exclude	3
Pembrolizumab	Male	70	14.9	exclude	3
Pembrolizumab	Male	68	14.3	exclude	3
Pembrolizumab	Male	70	16.8	exclude	3
Pembrolizumab	Male	54	12.9	exclude	3
Pembrolizumab	Male	68	12.8	exclude	3
Pembrolizumab	Male	82	14.1	exclude	3
Pembrolizumab	Male	62	15.2	exclude	3
Nivolumab	Male	74	13.9	exclude	4
Nivolumab	Male	72	15.8	exclude	4
Pembrolizumab	Male	73	12.8	exclude	4
Pembrolizumab	Male	73	12.2	exclude	4
Pembrolizumab	Male	64	13.3	exclude	4
Pembrolizumab	Male	67	14.5	exclude	4
Pembrolizumab	Male	79	17.9	exclude	4
Pembrolizumab	Male	69	15.5	exclude	4
Pembrolizumab	Male	67	13.9	exclude	4
Pembrolizumab	Male	72	19.3	exclude	4
Nivolumab	Male	78	15.2	Sustained-treatment group	5
Nivolumab	Male	64	14.3	Sustained-treatment group	5
Nivolumab	Male	72	15.9	Sustained-treatment group	6
Nivolumab	Male	70	18.7	Sustained-treatment group	6
Atezolizumab	Male	65	12.9	Sustained-treatment group	8
Atezolizumab	Male	66	17	Sustained-treatment group	10
Pembrolizumab	Male	73	13.5	Sustained-treatment group	10
Pembrolizumab	Male	74	15.4	Sustained-treatment group	10
Pembrolizumab	Male	71	13.4	Sustained-treatment group	10
Pembrolizumab	Male	62	13.6	Sustained-treatment group	10
Pembrolizumab	Male	67	16.7	Sustained-treatment group	11
Pembrolizumab	Male	71	13.7	Sustained-treatment group	11
Pembrolizumab	Male	72	15.1	Sustained-treatment group	11
Pembrolizumab	Male	46	12.4	Sustained-treatment group	11
Pembrolizumab	Male	58	12.6	Sustained-treatment group	11
Pembrolizumab	Male	81	15	Sustained-treatment group	11
Pembrolizumab	Male	76	13.2	Sustained-treatment group	11
Pembrolizumab	Male	83	13.4	Sustained-treatment group	12
Pembrolizumab	Male	68	14.4	Sustained-treatment group	12
Pembrolizumab	Male	63	13	Sustained-treatment group	13
Pembrolizumab	Male	50	12.1	Sustained-treatment group	13
Pembrolizumab	Male	60	12.1	Sustained-treatment group	13
Pembrolizumab	Male	73	15.3	Sustained-treatment group	13
Pembrolizumab	Male	70	13.6	Sustained-treatment group	14
Pembrolizumab	Male	81	12.1	Sustained-treatment group	14
Pembrolizumab	Male	58	12.8	Sustained-treatment group	14
Pembrolizumab	Male	45	13.6	Sustained-treatment group	15
Nivolumab	Male	50	15.7	Sustained-treatment group	16
Nivolumab	Male	69	14.8	Sustained-treatment group	16
Nivolumab	Male	72	18.4	Sustained-treatment group	16
Pembrolizumab	Male	56	13.9	Sustained-treatment group	16
Pembrolizumab	Male	63	14.6	Sustained-treatment group	16
Pembrolizumab	Male	84	13.8	Sustained-treatment group	17
Pembrolizumab	Male	53	21	Sustained-treatment group	17
Pembrolizumab	Male	58	13.9	Sustained-treatment group	18
Pembrolizumab	Male	71	13.9	Sustained-treatment group	20
Pembrolizumab	Male	68	13.2	Sustained-treatment group	21
Pembrolizumab	Male	75	14.6	Sustained-treatment group	21
Pembrolizumab	Male	62	17.5	Sustained-treatment group	21
Pembrolizumab	Male	56	13.5	Sustained-treatment group	22
Pembrolizumab	Male	50	14.3	Sustained-treatment group	22
Nivolumab	Male	82	14.5	Sustained-treatment group	23
Pembrolizumab	Male	65	13.9	Sustained-treatment group	24
Pembrolizumab	Male	81	13.6	Sustained-treatment group	24
Nivolumab	Male	72	16.3	Sustained-treatment group	26
Pembrolizumab	Male	58	12.9	Sustained-treatment group	26
Pembrolizumab	Male	82	15.1	Sustained-treatment group	26
Pembrolizumab	Male	54	12.1	Sustained-treatment group	26
Nivolumab	Male	76	23.7	Sustained-treatment group	30
Pembrolizumab	Male	70	14.5	Sustained-treatment group	32
Pembrolizumab	Male	81	15.3	Sustained-treatment group	32
Pembrolizumab	Male	64	14.2	Sustained-treatment group	32
Pembrolizumab	Male	53	13.6	Sustained-treatment group	36
Pembrolizumab	Male	79	14.3	Sustained-treatment group	37
Pembrolizumab	Male	71	14.6	Sustained-treatment group	38
Nivolumab	Male	68	14.6	Sustained-treatment group	39
Pembrolizumab	Male	62	14.7	Sustained-treatment group	45
Nivolumab	Male	66	14.2	Sustained-treatment group	46
Nivolumab	Male	73	15.4	Sustained-treatment group	54
Pembrolizumab	Male	57	13.6	Sustained-treatment group	54
Nivolumab	Male	74	13.6	Sustained-treatment group	67
Nivolumab	Male	66	13.8	Sustained-treatment group	106
Nivolumab	Male	57	16.8	Sustained-treatment group	111
Nivolumab	Male	45	16	Sustained-treatment group	119
Nivolumab	Male	76	15.1	Sustained-treatment group	140
Nivolumab	Male	68	23.7	Sustained-treatment group	154
